# Supplementary material for: Tetra­aqua­bis(2-oxo-1,2-dihydro­pyridine-5-sulfonato-κO 2)zinc(II)
Source: Acta Crystallogr Sect E Struct Rep Online. 2009 Oct 7;65(Pt 11):m1310. doi: 10.1107/S1600536809039774 (PMC2971040; doi:10.1107/S1600536809039774)
Supplement: Supplementary file 1 [file e-65-m1310-sup1.cif]

##############################################################################
###                                                                        ###
###        Electronic paper (Acta Crystallographica Section E)             ###
###                                                                        ###
##############################################################################
#                                                                            #
# This CIF contains the data in a paper accepted for publication in Acta     #
# Crystallographica Section E. It conforms to the requirements of Notes      #
# for Authors for Section E, and has been peer reviewed under the auspices   #
# of the IUCr Commission on Journals.                                        #
#                                                                            #
# Full details of the Crystallographic Information File format               #
# are given in the paper "The Crystallographic Information File (CIF):       #
# a New Standard Archive File for Crystallography" by S. R. Hall, F. H.      #
# Allen and I. D. Brown [Acta Cryst. (1991), A47, 655-685].                  #
#                                                                            #
# The current version of the core CIF dictionary is obtainable from          #
# ftp://ftp.iucr.org/pub/cif_core.dic. The current version number is 2.4.    #
#                                                                            #
# Software is freely available for graphical display of the structure(s) in  #
# this CIF.  For information consult the CIF home page http://www.iucr.org/  #
# cif/home.html                                                              #
#                                                                            #
# This file may be used for bona fide research purposes within the           #
# scientific community so long as proper attribution is given to the journal # 
# article from which it was obtained.                                        #
#                                                                            #
##############################################################################
                                             
data_global
_audit_creation_method     SHELXL-97
_journal_date_recd_electronic     2009-09-28
_journal_date_accepted     2009-09-30
_journal_name_full     'Acta Crystallographica, Section E'
_journal_year     2009
_journal_volume     65
_journal_issue     11
_journal_page_first     m1310
_journal_page_last     m1310
_journal_paper_category     QM
_journal_coeditor_code     XU2623
_publ_contact_author
;
     Dr. Seik Weng Ng
     Department of Chemistry
     University of Malaya
     50603 Kuala Lumpur
     Malaysia
;
_publ_contact_author_email     seikweng@um.edu.my
_publ_contact_author_fax     '03 7967 4193'
_publ_contact_author_phone     '03 7967 6778'
_publ_section_title
;
Tetraaquabis(2-oxo-1,2-dihydropyridine-5-sulfonato-\k<i>O</i>^2^)zinc(II)
;
loop_
    _publ_author_name
    _publ_author_address
    'Zhu, Zhi-Biao'
;
College of Chemistry and Materials Science
Heilongjiang University
Harbin 150080
People's Republic of China
;
    'Gao, Shan'
;
College of Chemistry and Materials Science
Heilongjiang University
Harbin 150080
People's Republic of China
;
    'Ng, Seik Weng'
;
     Department of Chemistry
     University of Malaya
     50603 Kuala Lumpur
     Malaysia
;
_publ_section_synopsis     .
data_I
_audit_creation_method     SHELXL-97
_chemical_name_systematic
;
Tetraaquabis(2-oxo-1,2-dihydropyridine-5-sulfonato-\k<i>O</i>^2^)zinc(II)
;
_chemical_name_common     ?
_chemical_formula_moiety     'C10 H16 N2 O12 S2 Zn'
_chemical_formula_sum     'C10 H16 N2 O12 S2 Zn'
_chemical_formula_iupac     '[Zn (C5 H4 N O4 S)2 (H2 O)4]'
_chemical_formula_weight     485.74
_chemical_melting_point     ?
_symmetry_cell_setting     Monoclinic
_symmetry_space_group_name_H-M     'P 21/c'
_symmetry_space_group_name_Hall     '-P 2ybc'
loop_
    _symmetry_equiv_pos_as_xyz
    'x, y, z'
    '-x, y+1/2, -z+1/2'
    '-x, -y, -z'
    'x, -y-1/2, z-1/2'
_cell_length_a     6.7701(2)
_cell_length_b     13.9725(5)
_cell_length_c     10.0343(3)
_cell_angle_alpha     90.00
_cell_angle_beta     115.331(2)
_cell_angle_gamma     90.00
_cell_volume     857.93(5)
_cell_formula_units_Z     2
_cell_measurement_reflns_used     7685
_cell_measurement_theta_min     3.3
_cell_measurement_theta_max     27.5
_cell_measurement_temperature     293(2)
_exptl_crystal_description     Prism
_exptl_crystal_colour     Colorles
_exptl_crystal_size_max     0.21
_exptl_crystal_size_mid     0.16
_exptl_crystal_size_min     0.16
_exptl_crystal_density_diffrn     1.880
_exptl_crystal_density_meas     ?
_exptl_crystal_density_method     'not measured'
_exptl_crystal_F_000     496
_exptl_absorpt_coefficient_mu     1.743
_exptl_absorpt_correction_type     Multi-scan
_exptl_absorpt_process_details     '(ABSCOR; Higashi, 1995)'
_exptl_absorpt_correction_T_min     0.7110
_exptl_absorpt_correction_T_max     0.7678
_diffrn_ambient_temperature     293(2)
_diffrn_radiation_type     MoK\a
_diffrn_radiation_wavelength     0.71073
_diffrn_radiation_source     'fine-focus sealed tube'
_diffrn_radiation_monochromator     graphite
_diffrn_measurement_device_type     'Rigaku R-AXIS RAPID IP'
_diffrn_measurement_method     \w
_diffrn_detector_area_resol_mean     ?
_diffrn_reflns_number     8224
_diffrn_reflns_av_R_equivalents     0.0209
_diffrn_reflns_av_sigmaI/netI     0.0162
_diffrn_reflns_theta_min     3.33
_diffrn_reflns_theta_max     27.45
_diffrn_reflns_theta_full     27.45
_diffrn_measured_fraction_theta_max     0.998
_diffrn_measured_fraction_theta_full     0.998
_diffrn_reflns_limit_h_min     -8
_diffrn_reflns_limit_h_max     8
_diffrn_reflns_limit_k_min     -17
_diffrn_reflns_limit_k_max     18
_diffrn_reflns_limit_l_min     -13
_diffrn_reflns_limit_l_max     13
_diffrn_standards_number     0
_diffrn_standards_interval_count     0
_diffrn_standards_interval_time     0
_diffrn_standards_decay_%     0
_reflns_number_total     1951
_reflns_number_gt     1866
_reflns_threshold_expression     I>2\s(I)
_refine_ls_structure_factor_coef     Fsqd
_refine_ls_matrix_type     full
_refine_ls_R_factor_all     0.0239
_refine_ls_R_factor_gt     0.0225
_refine_ls_wR_factor_gt     0.0632
_refine_ls_wR_factor_ref     0.0659
_refine_ls_goodness_of_fit_ref     1.056
_refine_ls_restrained_S_all     1.056
_refine_ls_number_reflns     1951
_refine_ls_number_parameters     144
_refine_ls_number_restraints     5
_refine_ls_hydrogen_treatment     mixed
_refine_ls_weighting_scheme     calc
_refine_ls_weighting_details
          'calc w=1/[\s^2^(Fo^2^)+(0.037P)^2^+0.5079P] where P=(Fo^2^+2Fc^2^)/3'
_atom_sites_solution_hydrogens     geom
_atom_sites_solution_primary     direct
_atom_sites_solution_secondary     difmap
_refine_ls_shift/su_max     0.001
_refine_ls_shift/su_mean     0.001
_refine_diff_density_max     0.366
_refine_diff_density_min     -0.388
_refine_ls_extinction_method     none
_refine_ls_extinction_coef     ?
loop_
    _atom_type_symbol
    _atom_type_description
    _atom_type_scat_dispersion_real
    _atom_type_scat_dispersion_imag
    _atom_type_scat_source
    'C' 'C' 0.0033 0.0016
                         'International Tables Vol C Tables 4.2.6.8 and 6.1.1.4'
    'H' 'H' 0.0000 0.0000
                         'International Tables Vol C Tables 4.2.6.8 and 6.1.1.4'
    'N' 'N' 0.0061 0.0033
                         'International Tables Vol C Tables 4.2.6.8 and 6.1.1.4'
    'O' 'O' 0.0106 0.0060
                         'International Tables Vol C Tables 4.2.6.8 and 6.1.1.4'
    'S' 'S' 0.1246 0.1234
                         'International Tables Vol C Tables 4.2.6.8 and 6.1.1.4'
    'Zn' 'Zn' 0.2839 1.4301
                         'International Tables Vol C Tables 4.2.6.8 and 6.1.1.4'
_computing_data_collection     'RAPID-AUTO (Rigaku, 1998)'
_computing_cell_refinement     'RAPID-AUTO (Rigaku, 1998)'
_computing_data_reduction     'CrystalClear (Rigaku/MSC, 2002)'
_computing_structure_solution     'SHELXS97 (Sheldrick, 2008)'
_computing_structure_refinement     'SHELXL97 (Sheldrick, 2008)'
_computing_molecular_graphics     'X-SEED (Barbour, 2001)'
_computing_publication_material     'publCIF (Westrip, 2009)'
loop_
    _atom_site_type_symbol
    _atom_site_label
    _atom_site_fract_x
    _atom_site_fract_y
    _atom_site_fract_z
    _atom_site_U_iso_or_equiv
    _atom_site_adp_type
    _atom_site_calc_flag
    _atom_site_refinement_flags
    _atom_site_occupancy
    _atom_site_disorder_assembly
    _atom_site_disorder_group
    Zn Zn1 0.5000 0.5000 0.5000 0.02207(10) Uani d S 1 . .
    S S1 0.81951(6) 0.69216(3) -0.07941(4) 0.01923(11) Uani d . 1 . .
    O O1 0.4186(2) 0.54472(10) 0.28771(14) 0.0295(3) Uani d . 1 . .
    O O3 0.9550(2) 0.77155(9) 0.00655(14) 0.0290(3) Uani d . 1 . .
    O O2 0.95353(19) 0.61832(9) -0.10431(13) 0.0264(3) Uani d . 1 . .
    O O4 0.63570(19) 0.72213(9) -0.21315(13) 0.0271(3) Uani d . 1 . .
    O O1W 0.20020(19) 0.43039(9) 0.40362(13) 0.0252(2) Uani d D 1 . .
    O O2W 0.3496(2) 0.62596(11) 0.53828(17) 0.0406(3) Uani d D 1 . .
    C C2 0.7484(3) 0.55821(12) 0.25390(18) 0.0234(3) Uani d . 1 . .
    H H2 0.8360 0.5271 0.3413 0.028 Uiso calc R 1 . .
    C C1 0.5190(3) 0.56850(11) 0.21274(17) 0.0214(3) Uani d . 1 . .
    N N1 0.4007(2) 0.60683(10) 0.07675(15) 0.0229(3) Uani d D 1 . .
    C C5 0.4880(2) 0.64352(13) -0.01119(17) 0.0221(3) Uani d . 1 . .
    H H5 0.3979 0.6715 -0.1009 0.027 Uiso calc R 1 . .
    C C4 0.7072(2) 0.63937(11) 0.03179(17) 0.0201(3) Uani d . 1 . .
    C C3 0.8395(3) 0.59340(11) 0.16668(18) 0.0227(3) Uani d . 1 . .
    H H3 0.9891 0.5873 0.1956 0.027 Uiso calc R 1 . .
    H H1 0.2625(16) 0.6084(16) 0.045(2) 0.035(6) Uiso d D 1 . .
    H H11 0.158(4) 0.4218(18) 0.3125(12) 0.048(7) Uiso d D 1 . .
    H H12 0.166(4) 0.3815(12) 0.438(3) 0.045(7) Uiso d D 1 . .
    H H21 0.223(2) 0.6479(18) 0.509(3) 0.051(7) Uiso d D 1 . .
    H H22 0.431(4) 0.6538(17) 0.6168(18) 0.049(7) Uiso d D 1 . .
loop_
    _atom_site_aniso_label
    _atom_site_aniso_U_11
    _atom_site_aniso_U_22
    _atom_site_aniso_U_33
    _atom_site_aniso_U_12
    _atom_site_aniso_U_13
    _atom_site_aniso_U_23
    Zn1 0.02021(15) 0.02605(16) 0.02093(15) -0.00103(9) 0.00973(11) 0.00145(9)
    S1 0.01744(18) 0.02194(19) 0.01890(19) -0.00059(13) 0.00834(14) 0.00027(13)
    O1 0.0244(6) 0.0417(7) 0.0246(6) -0.0023(5) 0.0125(5) 0.0061(5)
    O3 0.0276(6) 0.0281(6) 0.0320(7) -0.0085(5) 0.0133(5) -0.0060(5)
    O2 0.0222(5) 0.0329(6) 0.0252(6) 0.0046(5) 0.0111(5) -0.0021(5)
    O4 0.0241(6) 0.0313(6) 0.0233(6) 0.0017(5) 0.0076(5) 0.0071(5)
    O1W 0.0249(6) 0.0286(6) 0.0223(6) -0.0043(5) 0.0104(5) 0.0014(5)
    O2W 0.0268(7) 0.0401(8) 0.0447(8) 0.0077(6) 0.0056(6) -0.0145(6)
    C2 0.0214(7) 0.0268(8) 0.0198(7) 0.0036(6) 0.0069(6) 0.0030(6)
    C1 0.0223(7) 0.0218(7) 0.0204(7) -0.0023(6) 0.0094(6) -0.0005(6)
    N1 0.0151(6) 0.0316(7) 0.0216(7) -0.0009(5) 0.0074(5) 0.0019(5)
    C5 0.0203(7) 0.0264(8) 0.0190(7) 0.0007(6) 0.0079(6) 0.0024(5)
    C4 0.0198(7) 0.0215(7) 0.0204(7) -0.0012(6) 0.0101(6) -0.0006(5)
    C3 0.0178(7) 0.0266(8) 0.0229(8) 0.0021(6) 0.0078(6) 0.0001(6)
loop_
    _geom_bond_atom_site_label_1
    _geom_bond_atom_site_label_2
    _geom_bond_site_symmetry_2
    _geom_bond_distance
    _geom_bond_publ_flag
    Zn1 O1 3_666 2.0560(12) ?
    Zn1 O1 . 2.0560(12) ?
    Zn1 O1W 3_666 2.0788(12) ?
    Zn1 O1W . 2.0788(12) ?
    Zn1 O2W . 2.1487(14) ?
    Zn1 O2W 3_666 2.1487(14) ?
    S1 O4 . 1.4477(12) ?
    S1 O3 . 1.4626(12) ?
    S1 O2 . 1.4643(12) ?
    S1 C4 . 1.7588(15) ?
    O1 C1 . 1.2553(19) ?
    O1W H11 . 0.841(10) ?
    O1W H12 . 0.841(10) ?
    O2W H21 . 0.833(10) ?
    O2W H22 . 0.838(10) ?
    C2 C3 . 1.360(2) ?
    C2 C1 . 1.434(2) ?
    C2 H2 . 0.9300 ?
    C1 N1 . 1.362(2) ?
    N1 C5 . 1.356(2) ?
    N1 H1 . 0.850(10) ?
    C5 C4 . 1.358(2) ?
    C5 H5 . 0.9300 ?
    C4 C3 . 1.418(2) ?
    C3 H3 . 0.9300 ?
loop_
    _geom_angle_atom_site_label_1
    _geom_angle_atom_site_label_2
    _geom_angle_atom_site_label_3
    _geom_angle_site_symmetry_1
    _geom_angle_site_symmetry_3
    _geom_angle
    _geom_angle_publ_flag
    O1 Zn1 O1 3_666 . 180.0 ?
    O1 Zn1 O1W 3_666 3_666 83.37(5) ?
    O1 Zn1 O1W . 3_666 96.63(5) ?
    O1 Zn1 O1W 3_666 . 96.63(5) ?
    O1 Zn1 O1W . . 83.37(5) ?
    O1W Zn1 O1W 3_666 . 180.00(6) ?
    O1 Zn1 O2W 3_666 . 90.07(6) ?
    O1 Zn1 O2W . . 89.93(6) ?
    O1W Zn1 O2W 3_666 . 88.66(5) ?
    O1W Zn1 O2W . . 91.34(5) ?
    O1 Zn1 O2W 3_666 3_666 89.93(6) ?
    O1 Zn1 O2W . 3_666 90.07(6) ?
    O1W Zn1 O2W 3_666 3_666 91.34(5) ?
    O1W Zn1 O2W . 3_666 88.66(5) ?
    O2W Zn1 O2W . 3_666 180.0 ?
    O4 S1 O3 . . 113.63(8) ?
    O4 S1 O2 . . 113.28(7) ?
    O3 S1 O2 . . 110.91(7) ?
    O4 S1 C4 . . 106.01(7) ?
    O3 S1 C4 . . 106.05(7) ?
    O2 S1 C4 . . 106.28(7) ?
    C1 O1 Zn1 . . 136.67(11) ?
    Zn1 O1W H11 . . 112.6(17) ?
    Zn1 O1W H12 . . 125.1(18) ?
    H11 O1W H12 . . 108(2) ?
    Zn1 O2W H21 . . 137.0(19) ?
    Zn1 O2W H22 . . 112.2(18) ?
    H21 O2W H22 . . 109(3) ?
    C3 C2 C1 . . 120.81(15) ?
    C3 C2 H2 . . 119.6 ?
    C1 C2 H2 . . 119.6 ?
    O1 C1 N1 . . 117.88(14) ?
    O1 C1 C2 . . 126.76(15) ?
    N1 C1 C2 . . 115.35(14) ?
    C5 N1 C1 . . 124.58(13) ?
    C5 N1 H1 . . 117.5(16) ?
    C1 N1 H1 . . 118.0(16) ?
    N1 C5 C4 . . 119.93(14) ?
    N1 C5 H5 . . 120.0 ?
    C4 C5 H5 . . 120.0 ?
    C5 C4 C3 . . 118.76(14) ?
    C5 C4 S1 . . 119.40(12) ?
    C3 C4 S1 . . 121.84(12) ?
    C2 C3 C4 . . 120.17(14) ?
    C2 C3 H3 . . 119.9 ?
    C4 C3 H3 . . 119.9 ?
loop_
    _geom_torsion_atom_site_label_1
    _geom_torsion_atom_site_label_2
    _geom_torsion_atom_site_label_3
    _geom_torsion_atom_site_label_4
    _geom_torsion_site_symmetry_1
    _geom_torsion_site_symmetry_2
    _geom_torsion_site_symmetry_3
    _geom_torsion_site_symmetry_4
    _geom_torsion
    _geom_torsion_publ_flag
    O1W Zn1 O1 C1 3_666 . . . 28.28(18) ?
    O1W Zn1 O1 C1 . . . . -151.72(18) ?
    O2W Zn1 O1 C1 . . . . 116.92(17) ?
    O2W Zn1 O1 C1 3_666 . . . -63.08(17) ?
    Zn1 O1 C1 N1 . . . . -171.26(12) ?
    Zn1 O1 C1 C2 . . . . 9.9(3) ?
    C3 C2 C1 O1 . . . . -175.15(17) ?
    C3 C2 C1 N1 . . . . 6.0(2) ?
    O1 C1 N1 C5 . . . . 173.90(16) ?
    C2 C1 N1 C5 . . . . -7.1(2) ?
    C1 N1 C5 C4 . . . . 3.2(3) ?
    N1 C5 C4 C3 . . . . 2.1(2) ?
    N1 C5 C4 S1 . . . . -177.08(12) ?
    O4 S1 C4 C5 . . . . -6.85(15) ?
    O3 S1 C4 C5 . . . . 114.25(14) ?
    O2 S1 C4 C5 . . . . -127.66(13) ?
    O4 S1 C4 C3 . . . . 173.98(13) ?
    O3 S1 C4 C3 . . . . -64.92(15) ?
    O2 S1 C4 C3 . . . . 53.17(15) ?
    C1 C2 C3 C4 . . . . -1.2(2) ?
    C5 C4 C3 C2 . . . . -3.0(2) ?
    S1 C4 C3 C2 . . . . 176.21(13) ?
loop_
    _geom_hbond_atom_site_label_D
    _geom_hbond_atom_site_label_H
    _geom_hbond_atom_site_label_A
    _geom_hbond_site_symmetry_A
    _geom_hbond_distance_DH
    _geom_hbond_distance_HA
    _geom_hbond_distance_DA
    _geom_hbond_angle_DHA
    _geom_hbond_publ_flag
    N1 H1 O2 1_455 0.850(10)
                           1.990(10)
                                   2.790(2) 157(2) yes
    O1w H11 O2 3_665 0.840(10)
                             1.980(10)
                                     2.809(2) 171(2) yes
    O1w H12 O3 2_645 0.840(10)
                             1.930(10)
                                     2.767(2) 172(3) yes
    O2w H21 O3 4_476 0.830(10)
                             2.130(10)
                                     2.926(2) 160(3) yes
    O2w H22 O4 1_556 0.840(10)
                             1.930(10)
                                     2.765(2) 174(3) yes
