# Supplementary material for: Tetra­aqua­bis(2-oxo-1,2-dihydro­pyridine-5-sulfonato-κO 2)zinc(II)
Source: Acta Crystallogr Sect E Struct Rep Online. 2009 Oct 7;65(Pt 11):m1310. doi: 10.1107/S1600536809039774 (PMC2971040; doi:10.1107/S1600536809039774)
Supplement: Supplementary file 2 [file e-65-m1310-Isup2.hkl]

#
# h,k,l, Fc-squared, Fo-squared, sigma(Fo-squared) and status flag
#
data_I
_shelx_title '  P21/c'
_shelx_refln_list_code          4
_shelx_F_calc_maximum      132.23
_exptl_crystal_F_000       496.00
_reflns_d_resolution_high  0.7708
 
loop_
 _symmetry_equiv_pos_as_xyz
 'x, y, z'
 '-x, y+1/2, -z+1/2'
 '-x, -y, -z'
 'x, -y-1/2, z-1/2'
 
_cell_length_a     6.7701
_cell_length_b    13.9725
_cell_length_c    10.0343
_cell_angle_alpha  90.000
_cell_angle_beta  115.331
_cell_angle_gamma  90.000
 
_shelx_F_squared_multiplier     1.000
 
loop_
 _refln_index_h
 _refln_index_k
 _refln_index_l
 _refln_F_squared_calc
 _refln_F_squared_meas
 _refln_F_squared_sigma
 _refln_observed_status
   1   0   0     6918.60     6132.28     90.08 o
   2   0   0     1556.78     1632.59     17.36 o
   3   0   0     3736.64     3626.92     48.78 o
   4   0   0      765.90      766.16      7.08 o
   5   0   0      112.99      112.76      2.36 o
   6   0   0     1843.03     1820.23     24.98 o
   7   0   0      636.37      628.67      8.80 o
   1   1   0     8959.13     7932.20    212.66 o
   2   1   0     6184.29     5954.74     75.13 o
   3   1   0       78.61       91.77      0.92 o
   4   1   0       41.13       36.76      0.75 o
   5   1   0       17.45       20.54      0.87 o
   6   1   0      356.13      358.77      3.40 o
   7   1   0      632.46      600.55      5.41 o
   1   2   0     8905.89     8363.16    105.96 o
   2   2   0     2387.36     2327.92     17.28 o
   3   2   0     3176.02     3423.22     29.70 o
   4   2   0     2037.29     2047.92     17.32 o
   5   2   0     1145.49     1103.12      9.00 o
   6   2   0        3.13        4.78      0.74 o
   7   2   0       59.40       66.13      1.35 o
   1   3   0       69.56       68.20      0.78 o
   2   3   0     4496.84     4735.92     46.50 o
   3   3   0     2104.84     2324.82     21.68 o
   4   3   0        4.23        4.50      0.41 o
   5   3   0      232.72      215.90      1.83 o
   6   3   0      196.84      170.01      2.11 o
   7   3   0        2.62        2.29      1.33 o
   0   4   0      374.90      373.90      4.67 o
   1   4   0      864.69      884.62     16.22 o
   2   4   0     2197.58     2331.26     28.50 o
   3   4   0     1479.66     1467.14     20.18 o
   4   4   0      755.98      738.25      8.57 o
   5   4   0      259.65      268.63      2.80 o
   6   4   0      178.02      173.96      4.57 o
   7   4   0      209.29      207.22      4.62 o
   1   5   0     1110.26     1147.20     24.90 o
   2   5   0       26.54       28.41      0.55 o
   3   5   0        6.55        6.07      0.76 o
   4   5   0        2.36        4.93      0.60 o
   5   5   0        1.85        3.78      0.38 o
   6   5   0       83.70       84.61      2.63 o
   7   5   0        0.57        1.28      1.50 o
   0   6   0       18.51       42.44      1.78 o
   1   6   0     2436.11     2614.98     35.39 o
   2   6   0      691.01      666.91      6.58 o
   3   6   0     2034.49     2033.85     29.94 o
   4   6   0      702.53      718.25     12.52 o
   5   6   0      752.40      734.24     14.37 o
   6   6   0      665.61      636.78      9.03 o
   7   6   0      107.94      106.45      3.73 o
   1   7   0      518.90      533.34      5.51 o
   2   7   0        3.25        1.95      0.31 o
   3   7   0      580.85      585.93      6.37 o
   4   7   0      525.95      525.30      7.22 o
   5   7   0      320.15      301.76      5.86 o
   6   7   0       18.11       18.33      2.13 o
   7   7   0        8.02        9.67      2.06 o
   0   8   0      424.23      427.00      4.24 o
   1   8   0     1558.30     1503.53     13.95 o
   2   8   0     4416.60     4665.84     53.82 o
   3   8   0      854.25      852.17     20.61 o
   4   8   0      360.99      348.35      6.02 o
   5   8   0     1626.19     1612.37     29.98 o
   6   8   0       44.26       41.33      2.51 o
   7   8   0      134.08      126.72      4.71 o
   1   9   0     1616.43     1616.89     16.99 o
   2   9   0      335.31      307.72      3.64 o
   3   9   0        5.00        6.37      0.75 o
   4   9   0     1647.24     1616.53     22.99 o
   5   9   0      248.89      238.02      7.93 o
   6   9   0       75.76       86.30      5.03 o
   0  10   0     1416.49     1368.34     16.06 o
   1  10   0       16.09       13.86      0.94 o
   2  10   0      153.07      143.75      2.08 o
   3  10   0     1531.31     1529.01     20.48 o
   4  10   0        3.65        4.35      1.76 o
   5  10   0       10.14       11.90      2.05 o
   6  10   0      607.00      610.96     12.58 o
   1  11   0        1.45        2.68      0.69 o
   2  11   0      415.51      396.18      4.73 o
   3  11   0       16.49       14.50      1.17 o
   4  11   0        3.00        4.40      1.45 o
   5  11   0       45.08       41.43      2.97 o
   6  11   0       26.81       27.24      4.44 o
   0  12   0        9.53        8.30      1.16 o
   1  12   0      320.81      304.01      3.66 o
   2  12   0      456.11      447.54      5.35 o
   3  12   0      876.60      885.00      9.98 o
   4  12   0      477.93      470.32      9.49 o
   5  12   0      302.05      313.51      9.72 o
   1  13   0       91.47       87.92      2.53 o
   2  13   0       19.81       19.03      1.13 o
   3  13   0       22.63       22.79      1.48 o
   4  13   0       14.79       16.52      2.83 o
   5  13   0       71.89       70.79      5.36 o
   0  14   0      612.30      612.02     14.54 o
   1  14   0      703.31      719.69      9.49 o
   2  14   0      258.02      262.29      4.85 o
   3  14   0      206.05      200.90      2.79 o
   4  14   0      579.16      566.82     10.89 o
   5  14   0      475.21      468.10     10.49 o
   1  15   0        0.71        0.56      0.91 o
   2  15   0      269.66      266.30      5.61 o
   3  15   0       48.50       51.08      3.55 o
   4  15   0       43.56       44.44      3.57 o
   0  16   0      907.80      938.13     23.21 o
   1  16   0       66.56       69.66      5.18 o
   2  16   0        4.63        2.43      0.80 o
   3  16   0      501.64      516.63      9.95 o
   1  17   0      191.55      190.91      3.88 o
   2  17   0       58.82       61.36      2.09 o
   0  18   0       17.37       15.82      4.07 o
  -8   1   1      103.01       91.47      2.80 o
  -7   1   1      525.78      532.66      5.73 o
  -6   1   1       23.54       36.19      1.11 o
  -5   1   1      728.62      735.81      6.10 o
  -4   1   1     1754.19     1752.94     16.95 o
  -3   1   1     4101.16     4505.87     48.78 o
  -2   1   1     1372.90     1467.20     12.10 o
  -1   1   1     3959.13     4058.76     63.99 o
   1   1   1     1892.75     1941.32     14.25 o
   2   1   1      265.09      238.29      1.67 o
   3   1   1       63.03       38.81      1.26 o
   4   1   1      220.37      206.62      2.71 o
   5   1   1      448.08      436.45      3.87 o
   6   1   1      725.09      678.27      5.93 o
   7   1   1      316.59      305.72      4.68 o
  -8   2   1      154.91      180.97      3.19 o
  -7   2   1      774.74      685.76      9.38 o
  -6   2   1       53.37       46.56      1.01 o
  -5   2   1      517.79      483.63      4.33 o
  -4   2   1      326.81      365.64      3.67 o
  -3   2   1      140.38      193.07      1.44 o
  -2   2   1      359.87      301.58      4.62 o
  -1   2   1       91.95       89.72      0.76 o
   0   2   1       34.06       35.87      1.05 o
   1   2   1     6847.70     6815.45     83.21 o
   2   2   1        3.27        8.35      0.81 o
   3   2   1        6.46        9.39      0.60 o
   4   2   1       33.18       27.46      0.86 o
   5   2   1       35.15       33.36      0.98 o
   6   2   1      129.99      131.05      1.94 o
   7   2   1       39.90       37.41      2.01 o
  -8   3   1        7.73        7.73      1.57 o
  -7   3   1       54.86       51.21      2.53 o
  -6   3   1     1960.10     1919.34     25.70 o
  -5   3   1      351.37      330.58      2.89 o
  -4   3   1     1617.49     1664.09     23.04 o
  -3   3   1     7463.49     7678.93    116.92 o
  -2   3   1     2848.54     2904.88     43.86 o
  -1   3   1      772.94      801.20      9.16 o
   0   3   1    17485.63    15965.01    288.58 o
   1   3   1     4887.65     4987.62     56.31 o
   2   3   1      167.76      163.74      1.32 o
   3   3   1     4248.35     4385.14     44.54 o
   4   3   1     1429.82     1421.62     13.35 o
   5   3   1       63.91       65.51      1.28 o
   6   3   1      489.70      475.81      4.62 o
   7   3   1      288.60      283.04      4.95 o
  -8   4   1        8.40        0.17      1.75 o
  -7   4   1       67.76       73.47      2.21 o
  -6   4   1       66.49       61.85      2.08 o
  -5   4   1     1006.90      996.07      8.41 o
  -4   4   1      822.82      838.02     18.32 o
  -3   4   1      126.49      138.49      1.85 o
  -2   4   1      328.60      304.09      3.06 o
  -1   4   1     9376.61     9744.45    133.44 o
   0   4   1     8561.51     8864.30    141.39 o
   1   4   1      398.10      324.05      2.60 o
   2   4   1      454.54      416.49      4.67 o
   3   4   1     1312.83     1342.13     10.36 o
   4   4   1     1329.01     1275.57     11.15 o
   5   4   1       33.22       32.28      1.47 o
   6   4   1      246.21      235.47      2.80 o
   7   4   1      117.93      109.82      3.09 o
  -7   5   1      317.24      315.57      6.31 o
  -6   5   1        6.15        6.63      0.87 o
  -5   5   1      591.58      602.27      8.49 o
  -4   5   1     3162.15     3196.17     48.66 o
  -3   5   1        8.22       11.47      1.22 o
  -2   5   1     9500.06    10093.07    129.01 o
  -1   5   1     5427.44     5542.52     63.58 o
   0   5   1     1708.76     1984.50     15.73 o
   1   5   1      144.80      100.73      1.16 o
   2   5   1     7503.84     7757.50     91.84 o
   3   5   1       65.59       90.57      1.81 o
   4   5   1      474.76      475.03      4.73 o
   5   5   1     2615.12     2617.85     30.92 o
   6   5   1        4.78        3.99      0.46 o
   7   5   1        2.09        2.28      1.35 o
  -7   6   1       18.29       17.15      2.04 o
  -6   6   1      240.95      236.96      5.58 o
  -5   6   1      487.41      469.77     10.29 o
  -4   6   1      775.95      761.68     11.23 o
  -3   6   1       15.87       18.95      1.31 o
  -2   6   1      890.54      908.34     10.60 o
  -1   6   1      148.62      180.59      2.83 o
   0   6   1        5.09        9.79      0.63 o
   1   6   1       32.92       20.67      1.26 o
   2   6   1      418.14      451.93      4.57 o
   3   6   1      130.86      123.83      1.77 o
   4   6   1     2873.62     2872.72     38.29 o
   5   6   1        0.28        0.50      0.48 o
   6   6   1      154.62      144.70      3.94 o
   7   6   1        2.19        1.09      1.49 o
  -7   7   1      134.63      144.76      4.38 o
  -6   7   1     1351.43     1344.19     22.56 o
  -5   7   1      583.08      581.14     16.58 o
  -4   7   1       21.08       21.78      4.63 o
  -3   7   1     1239.82     1220.76     29.45 o
  -2   7   1       36.08       33.78      0.41 o
  -1   7   1      773.89      785.99      8.38 o
   0   7   1      626.19      528.02      4.18 o
   1   7   1     4571.83     4759.67     48.85 o
   2   7   1      738.13      737.78      7.93 o
   3   7   1     1703.45     1687.15     22.84 o
   4   7   1      126.09      121.17      1.48 o
   5   7   1       25.60       21.45      0.62 o
   6   7   1      189.33      189.80      5.31 o
   7   7   1      174.81      179.56      7.49 o
  -7   8   1       71.71       77.32      4.23 o
  -6   8   1        2.12        1.79      1.53 o
  -5   8   1      248.66      246.91     12.04 o
  -4   8   1       13.53       16.70      1.77 o
  -3   8   1      281.70      290.38      4.64 o
  -2   8   1      212.93      225.73      4.29 o
  -1   8   1        6.15        9.91      0.92 o
   0   8   1      414.29      412.80      3.16 o
   1   8   1      217.62      244.75      1.98 o
   2   8   1       28.07       26.18      0.85 o
   3   8   1       23.44       29.33      0.73 o
   4   8   1      140.86      121.92      3.37 o
   5   8   1       13.62       14.21      1.81 o
   6   8   1       29.42       30.66      2.63 o
  -7   9   1      118.45      122.77      5.42 o
  -6   9   1      341.02      337.75      7.24 o
  -5   9   1     1205.18     1185.35     42.46 o
  -4   9   1      247.84      258.45     14.86 o
  -3   9   1      695.13      684.69     10.97 o
  -2   9   1     1994.53     2006.57     24.82 o
  -1   9   1     1230.76     1279.36     11.37 o
   0   9   1      722.19      717.68      5.59 o
   1   9   1      448.94      423.60      4.17 o
   2   9   1      467.53      425.28      4.22 o
   3   9   1      358.31      361.56      3.56 o
   4   9   1     1197.85     1197.44     17.31 o
   5   9   1      360.03      351.45      8.12 o
   6   9   1      497.54      494.95      9.10 o
  -6  10   1        6.60        5.67      2.28 o
  -5  10   1       46.74       48.44      3.74 o
  -4  10   1       79.97       85.35      4.90 o
  -3  10   1      275.00      258.08      3.13 o
  -2  10   1      756.77      764.29     24.98 o
  -1  10   1      158.35      155.20      2.31 o
   0  10   1      129.35      141.24      2.09 o
   1  10   1        1.39        3.99      0.57 o
   2  10   1       19.84       20.12      1.33 o
   3  10   1       43.91       46.75      1.09 o
   4  10   1      138.08      136.17      2.44 o
   5  10   1       51.65       56.37      2.98 o
   6  10   1        1.55        2.23      1.87 o
  -6  11   1       54.00       55.29      3.73 o
  -5  11   1     1330.27     1339.83     26.80 o
  -4  11   1     1083.66     1074.05     35.18 o
  -3  11   1        7.57        8.29      0.93 o
  -2  11   1      318.82      330.70      4.32 o
  -1  11   1     1757.69     1826.91     20.75 o
   0  11   1        9.26       13.38      0.78 o
   1  11   1     1417.89     1439.42     12.19 o
   2  11   1     1438.95     1484.26     13.64 o
   3  11   1      608.24      600.58      7.71 o
   4  11   1      674.14      652.19     15.03 o
   5  11   1      803.57      802.03     13.78 o
  -6  12   1       78.94       82.67      6.26 o
  -5  12   1        0.35        0.14      2.03 o
  -4  12   1      637.35      654.53     13.27 o
  -3  12   1       63.48       59.73      3.30 o
  -2  12   1     1077.83     1073.26     11.94 o
  -1  12   1      180.32      179.67      3.04 o
   0  12   1       60.50       64.11      1.44 o
   1  12   1      346.12      320.90      5.69 o
   2  12   1      744.79      725.25      9.29 o
   3  12   1      126.85      127.75      2.12 o
   4  12   1        7.64        6.89      1.75 o
   5  12   1       17.40       13.19      2.30 o
  -5  13   1       94.19       98.87      4.59 o
  -4  13   1       15.56       12.92      3.40 o
  -3  13   1      594.08      589.82      5.92 o
  -2  13   1      377.03      366.14      4.13 o
  -1  13   1      115.03      111.10      2.19 o
   0  13   1     1996.07     2040.13     24.05 o
   1  13   1       20.54       23.50      1.30 o
   2  13   1       27.31       32.58      1.50 o
   3  13   1      995.62      991.06     15.06 o
   4  13   1      486.93      483.36      8.81 o
   5  13   1       12.06       13.17      2.38 o
  -5  14   1       37.60       40.22      3.70 o
  -4  14   1        0.13       -1.07      1.94 o
  -3  14   1      134.26      131.17      2.93 o
  -2  14   1      144.01      145.37      2.52 o
  -1  14   1       22.01       23.27      1.27 o
   0  14   1       18.59       18.72      1.12 o
   1  14   1      877.91      857.06     10.90 o
   2  14   1       27.55       27.24      1.40 o
   3  14   1       59.61       65.18      2.82 o
   4  14   1       32.86       34.77      2.74 o
  -4  15   1       94.26      102.50      5.88 o
  -3  15   1        9.25        2.12      3.34 o
  -2  15   1        2.37        3.52      0.96 o
  -1  15   1      634.31      620.01      8.61 o
   0  15   1       22.13       25.71      1.24 o
   1  15   1      355.34      349.09      4.81 o
   2  15   1      693.13      679.92      9.71 o
   3  15   1      107.36      109.08      3.83 o
   4  15   1        5.46        3.67      1.93 o
  -3  16   1       13.70        5.23      6.16 o
  -2  16   1       20.95       21.18      1.37 o
  -1  16   1       76.73       79.68      2.00 o
   0  16   1       21.52       22.85      2.07 o
   1  16   1       55.21       57.44      2.63 o
   2  16   1       17.64       16.86      2.14 o
   3  16   1       14.12       13.91      3.29 o
  -2  17   1       38.01       42.76      2.39 o
  -1  17   1      158.60      155.95      3.25 o
   0  17   1      394.98      390.04      6.64 o
   1  17   1      139.45      140.88      4.33 o
   2  17   1      116.23       97.30      8.60 o
  -1  18   1        8.55        5.61      3.44 o
   0  18   1       29.99       34.52      2.54 o
  -8   0   2       29.00       28.45      2.60 o
  -7   0   2      243.88      226.20      3.86 o
  -6   0   2     4094.27     3946.94     58.57 o
  -5   0   2     1415.47     1413.89     34.70 o
  -4   0   2     2818.49     2967.44     48.91 o
  -3   0   2      242.70      161.70      3.64 o
  -2   0   2     1442.72     1645.58     20.73 o
  -1   0   2      360.25      416.43      4.52 o
   0   0   2    12306.08    10351.94    228.26 o
   1   0   2     1154.91      931.76     11.59 o
   2   0   2     1609.87     1641.24     19.11 o
   3   0   2     2499.35     2593.28     33.34 o
   4   0   2     1015.38      962.36     14.16 o
   5   0   2      103.90       98.17      3.29 o
   6   0   2      206.44      203.63      4.03 o
   7   0   2      582.86      540.79      8.99 o
  -8   1   2      486.06      503.40      6.79 o
  -7   1   2      411.82      393.96      3.59 o
  -6   1   2       57.18       56.71      1.08 o
  -5   1   2        0.26        2.93      0.92 o
  -4   1   2        0.11        1.64      0.49 o
  -3   1   2       20.88       12.11      0.49 o
  -2   1   2     4345.90     4372.79     50.89 o
  -1   1   2      927.17      925.36      7.74 o
   0   1   2      488.22      478.11      4.04 o
   1   1   2      648.75      612.89      4.93 o
   2   1   2     2520.71     2772.05     25.00 o
   3   1   2      360.63      321.71      3.05 o
   4   1   2       17.61       20.83      1.16 o
   5   1   2      415.35      382.22      4.97 o
   6   1   2      171.65      169.78      2.48 o
   7   1   2       58.92       58.22      2.07 o
  -8   2   2      382.75      365.16      4.89 o
  -7   2   2     1325.41     1290.65     13.83 o
  -6   2   2      132.79      131.85      1.49 o
  -5   2   2      435.51      440.44      4.25 o
  -4   2   2     2521.91     2564.11     35.29 o
  -3   2   2      228.81      219.63      2.93 o
  -2   2   2      132.62      128.99      1.17 o
  -1   2   2    16263.46    13999.23    556.39 o
   0   2   2      424.56      434.39      3.78 o
   1   2   2      246.18      249.25      4.10 o
   2   2   2     1870.08     1758.99     18.73 o
   3   2   2      381.65      351.57      2.99 o
   4   2   2      182.93      173.77      2.22 o
   5   2   2     1328.34     1310.15     14.44 o
   6   2   2      540.16      521.68      5.99 o
   7   2   2       28.23       24.36      1.32 o
  -8   3   2       16.87       13.35      1.42 o
  -7   3   2      134.21      125.23      4.17 o
  -6   3   2      233.28      228.63      4.19 o
  -5   3   2      170.93      169.74      2.09 o
  -4   3   2      233.12      210.48      1.48 o
  -3   3   2     1021.87     1086.93     13.63 o
  -2   3   2     5449.00     5946.95     69.07 o
  -1   3   2     1796.39     1803.45     17.28 o
   0   3   2     5338.48     5266.20     67.32 o
   1   3   2       15.67        8.60      1.30 o
   2   3   2      263.06      279.68      2.88 o
   3   3   2      658.30      613.32      4.92 o
   4   3   2      179.39      173.34      2.09 o
   5   3   2      365.52      353.33      3.86 o
   6   3   2      210.36      210.02      4.04 o
   7   3   2       16.45       11.00      4.01 o
  -8   4   2       25.46       27.59      2.21 o
  -7   4   2      113.34      112.56      2.71 o
  -6   4   2      138.26      157.81      3.80 o
  -5   4   2     1462.94     1508.38     27.97 o
  -4   4   2     1058.73     1040.56     21.77 o
  -3   4   2     7407.25     8232.02    144.19 o
  -2   4   2     5731.77     5947.53     79.86 o
  -1   4   2      560.78      660.24      7.80 o
   0   4   2      205.13      239.29      2.05 o
   1   4   2      132.21      199.28      2.19 o
   2   4   2     1275.67     1331.77     14.58 o
   3   4   2      740.59      678.80      5.41 o
   4   4   2     2009.05     1917.47     17.26 o
   5   4   2       64.21       69.63      1.82 o
   6   4   2      469.44      462.63      5.90 o
   7   4   2      133.22      136.06      4.50 o
  -8   5   2       27.35       31.53      3.61 o
  -7   5   2       18.66       17.25      1.24 o
  -6   5   2      324.09      315.08      7.47 o
  -5   5   2       96.53       94.66      2.42 o
  -4   5   2       97.20      105.88      5.34 o
  -3   5   2       28.94       48.75      1.60 o
  -2   5   2       46.75       28.54      1.33 o
  -1   5   2      604.77      615.86      6.14 o
   0   5   2      201.05      208.89      2.42 o
   1   5   2     1359.37     1549.83     22.34 o
   2   5   2       31.12       25.25      1.14 o
   3   5   2     1754.27     1828.26     15.81 o
   4   5   2      189.44      179.58      1.95 o
   5   5   2        6.45        6.73      0.63 o
   6   5   2        0.72        3.16      0.63 o
  -7   6   2        8.56       12.04      1.27 o
  -6   6   2     1321.30     1346.93     19.94 o
  -5   6   2     1550.04     1517.71     26.58 o
  -4   6   2       18.72       23.83      1.47 o
  -3   6   2     4917.79     5323.44     85.04 o
  -2   6   2     4157.49     4291.01     49.86 o
  -1   6   2     1487.75     1607.83     13.88 o
   0   6   2     5432.45     5617.99     75.21 o
   1   6   2     7330.78     7779.36    115.69 o
   2   6   2       53.62       74.44      0.94 o
   3   6   2     1152.46     1138.16      9.72 o
   4   6   2     2324.93     2343.61     20.48 o
   5   6   2      216.65      211.75      2.91 o
   6   6   2      415.32      409.20     10.58 o
  -7   7   2        5.46        6.17      2.24 o
  -6   7   2       29.32       30.23      1.97 o
  -5   7   2     1529.44     1547.28     25.73 o
  -4   7   2       69.05       77.07      1.55 o
  -3   7   2     1284.41     1354.84     19.75 o
  -2   7   2       50.56       57.56      1.88 o
  -1   7   2     1413.52     1490.78     11.87 o
   0   7   2     1534.22     1551.85     15.01 o
   1   7   2      248.99      245.71      3.22 o
   2   7   2      988.08     1026.97      8.16 o
   3   7   2      157.46      170.01      2.07 o
   4   7   2     1006.95      985.59     10.10 o
   5   7   2        0.88        1.40      0.59 o
   6   7   2      161.32      170.01      5.54 o
  -7   8   2      469.29      477.54      9.01 o
  -6   8   2      165.59      164.49     12.28 o
  -5   8   2      492.37      511.92     25.49 o
  -4   8   2     2680.12     2759.50     72.31 o
  -3   8   2      145.14      157.84      1.32 o
  -2   8   2     1049.57     1098.18      9.67 o
  -1   8   2     3619.16     3864.03     38.27 o
   0   8   2     4787.46     5271.71     57.37 o
   1   8   2     3019.32     3164.01     30.21 o
   2   8   2     4118.44     4270.67     45.89 o
   3   8   2      429.00      439.34      3.94 o
   4   8   2      310.14      301.14      4.96 o
   5   8   2     1509.77     1447.07     25.42 o
   6   8   2       11.53       13.16      2.36 o
  -7   9   2       48.43       56.32      3.53 o
  -6   9   2        1.42        1.09      1.88 o
  -5   9   2      342.25      345.19      8.06 o
  -4   9   2       66.32       77.18      6.82 o
  -3   9   2        2.38        2.11      0.38 o
  -2   9   2      745.45      783.64      6.05 o
  -1   9   2       13.37       12.52      0.73 o
   0   9   2       27.97       28.67      2.66 o
   1   9   2      137.77      113.69      2.79 o
   2   9   2       33.78       36.27      1.02 o
   3   9   2      137.63      128.08      2.22 o
   4   9   2      223.16      214.82      3.08 o
   5   9   2       19.88       15.99      2.14 o
   6   9   2      200.82      195.57      6.83 o
  -7  10   2        4.64        7.11      2.72 o
  -6  10   2      310.26      332.85     13.58 o
  -5  10   2       26.15       26.70      3.34 o
  -4  10   2        4.64        3.39      1.81 o
  -3  10   2      926.44      915.33      8.99 o
  -2  10   2      562.84      544.34      5.76 o
  -1  10   2       20.46       22.59      1.29 o
   0  10   2     1653.93     1634.01     14.36 o
   1  10   2     2535.93     2614.13     24.88 o
   2  10   2      164.35      164.70      2.05 o
   3  10   2      957.26      919.23      9.49 o
   4  10   2      689.07      660.90      6.22 o
   5  10   2        2.76        2.30      1.77 o
  -6  11   2      131.44      135.62      6.16 o
  -5  11   2        5.55        6.88      2.46 o
  -4  11   2      226.65      233.52      7.64 o
  -3  11   2      141.49      139.80      2.55 o
  -2  11   2      390.81      377.62      3.24 o
  -1  11   2      216.89      205.43      2.25 o
   0  11   2      545.91      536.03      4.73 o
   1  11   2      347.07      326.91      2.94 o
   2  11   2       36.51       33.75      1.91 o
   3  11   2      339.05      336.15      3.59 o
   4  11   2        0.64        0.64      0.63 o
   5  11   2      141.75      151.41      6.06 o
  -6  12   2       26.62       25.07      4.87 o
  -5  12   2       42.42       44.63      3.97 o
  -4  12   2      417.05      453.96     11.60 o
  -3  12   2      315.95      307.73      3.48 o
  -2  12   2      202.74      201.33      2.23 o
  -1  12   2     1717.31     1712.69     18.47 o
   0  12   2      199.61      200.54      2.20 o
   1  12   2      115.72      114.58      1.54 o
   2  12   2      889.71      859.66     10.30 o
   3  12   2      161.64      162.07      2.35 o
   4  12   2       99.28       98.96      5.17 o
   5  12   2      125.87      124.41      5.25 o
  -5  13   2       12.65       15.39      3.24 o
  -4  13   2       11.31       14.15      2.76 o
  -3  13   2        0.70        2.34      0.62 o
  -2  13   2        1.72        2.12      0.45 o
  -1  13   2        0.48        1.51      0.53 o
   0  13   2        9.60       12.91      1.18 o
   1  13   2        0.01        0.12      0.36 o
   2  13   2       82.03       80.03      1.91 o
   3  13   2        2.11        3.18      0.61 o
   4  13   2       14.51       11.40      2.43 o
  -5  14   2      347.19      357.47     10.48 o
  -4  14   2      513.87      525.98     12.02 o
  -3  14   2      167.52      166.72      2.49 o
  -2  14   2      143.23      144.16      2.64 o
  -1  14   2      802.82      812.95      8.07 o
   0  14   2      270.70      268.12      2.86 o
   1  14   2       25.14       24.47      1.48 o
   2  14   2      411.00      409.68      6.04 o
   3  14   2      180.52      172.98      5.07 o
   4  14   2       86.48       83.50      4.43 o
  -4  15   2      172.14      175.32      6.67 o
  -3  15   2      240.44      248.35      6.83 o
  -2  15   2       41.84       45.65      1.96 o
  -1  15   2       48.74       50.92      1.30 o
   0  15   2      188.84      187.73      2.72 o
   1  15   2      156.38      158.40      3.67 o
   2  15   2        2.16        2.84      1.03 o
   3  15   2       24.82       30.88      2.88 o
  -4  16   2       28.09       -0.39      2.56 o
  -3  16   2      193.68      210.42      6.55 o
  -2  16   2      227.08      220.35      3.40 o
  -1  16   2        1.71        2.82      1.22 o
   0  16   2      431.16      430.77      4.68 o
   1  16   2      362.92      372.39      5.79 o
   2  16   2       48.79       47.10      2.12 o
  -3  17   2        5.56        3.12      3.66 o
  -2  17   2       77.26       80.06      2.13 o
  -1  17   2        7.76        8.24      1.11 o
   0  17   2       42.19       46.46      2.85 o
   1  17   2      242.05      230.49      4.17 o
  -8   1   3      187.39      196.22      3.04 o
  -7   1   3     1008.45     1019.12      8.76 o
  -6   1   3      353.69      358.54      4.75 o
  -5   1   3     1841.34     1895.27     33.46 o
  -4   1   3     2350.55     2442.53     23.16 o
  -3   1   3      327.10      316.31      2.54 o
  -2   1   3       42.79       31.66      1.88 o
  -1   1   3     4585.04     4379.48     52.96 o
   0   1   3     2610.99     2629.28     28.32 o
   1   1   3       60.31       84.16      3.69 o
   2   1   3     5473.78     5536.90     61.60 o
   3   1   3     1332.78     1278.58     11.21 o
   4   1   3       46.99       42.84      1.40 o
   5   1   3      185.27      193.79      3.31 o
   6   1   3      956.62      954.36     11.44 o
  -8   2   3       73.89       80.29      2.25 o
  -7   2   3       68.12       65.55      1.33 o
  -6   2   3      379.38      397.33      3.57 o
  -5   2   3      806.39      818.66     13.83 o
  -4   2   3        8.78        7.74      0.53 o
  -3   2   3       19.10       10.34      0.79 o
  -2   2   3       81.71      105.19      1.42 o
  -1   2   3      588.74      606.18      5.83 o
   0   2   3     7090.06     7097.16    100.25 o
   1   2   3      985.67     1026.19     13.22 o
   2   2   3      375.12      398.11      4.75 o
   3   2   3     1839.24     1776.65     16.08 o
   4   2   3      347.90      323.40      3.82 o
   5   2   3       23.88       24.62      1.80 o
   6   2   3      156.31      161.24      2.88 o
  -8   3   3      724.30      744.98      9.06 o
  -7   3   3        2.35        2.42      0.58 o
  -6   3   3     1727.01     1692.62     20.02 o
  -5   3   3     2247.72     2285.65     21.73 o
  -4   3   3      545.31      557.71      6.69 o
  -3   3   3     2289.92     2313.80     23.32 o
  -2   3   3     7010.99     6733.48     92.74 o
  -1   3   3     2218.49     2306.55     23.79 o
   0   3   3      718.87      680.60      6.43 o
   1   3   3     4609.80     4527.53     51.49 o
   2   3   3       21.12       19.41      1.26 o
   3   3   3     2720.51     2701.70     28.62 o
   4   3   3     3587.54     3567.60     41.19 o
   5   3   3      605.24      578.88      7.01 o
   6   3   3       71.84       73.97      1.83 o
  -8   4   3      353.69      370.61      5.24 o
  -7   4   3        5.95       13.21      2.48 o
  -6   4   3      775.45      743.17     13.09 o
  -5   4   3      268.37      264.89      6.34 o
  -4   4   3        3.68        4.79      0.74 o
  -3   4   3      669.85      670.75      5.81 o
  -2   4   3       11.87        5.55      0.46 o
  -1   4   3      481.16      450.04      4.23 o
   0   4   3      300.12      394.63      3.71 o
   1   4   3      895.60      981.25      8.98 o
   2   4   3      151.35      146.83      2.37 o
   3   4   3      293.36      303.14      3.22 o
   4   4   3      447.21      430.35      6.04 o
   5   4   3      107.67      104.14      2.05 o
   6   4   3       75.69       78.10      2.29 o
  -8   5   3      176.91      166.34      3.15 o
  -7   5   3     1528.94     1528.84     28.91 o
  -6   5   3      243.05      242.94      3.83 o
  -5   5   3       23.61       29.59      1.35 o
  -4   5   3     2942.46     3037.42     42.62 o
  -3   5   3       28.56       56.18      0.78 o
  -2   5   3      142.74      125.08      1.37 o
  -1   5   3     2550.13     2456.14     26.94 o
   0   5   3     1396.95     1376.87     12.34 o
   1   5   3     1145.52     1206.04     11.89 o
   2   5   3     3758.84     4018.82     46.41 o
   3   5   3     1298.25     1259.16     12.08 o
   4   5   3      118.47      116.61      1.62 o
   5   5   3     1151.98     1129.64     13.03 o
   6   5   3       41.65       40.67      2.61 o
  -8   6   3      119.97      108.47      4.48 o
  -7   6   3       59.84       53.96      2.73 o
  -6   6   3       20.63       23.69      2.17 o
  -5   6   3      483.80      491.36      9.17 o
  -4   6   3      353.75      372.91      6.78 o
  -3   6   3     1088.30     1128.32     11.69 o
  -2   6   3     3751.58     4130.04     52.64 o
  -1   6   3      120.07      115.62      1.88 o
   0   6   3     1413.01     1428.81     14.62 o
   1   6   3      465.27      536.83      5.59 o
   2   6   3        1.26        0.94      0.48 o
   3   6   3     1800.87     1756.62     17.28 o
   4   6   3       31.83       35.14      0.98 o
   5   6   3      255.38      240.37      5.30 o
   6   6   3        0.17        0.42      1.42 o
  -7   7   3        4.51       14.40      5.92 o
  -6   7   3      168.97      177.91      3.41 o
  -5   7   3      122.73      131.16      2.10 o
  -4   7   3       40.03       49.86      2.48 o
  -3   7   3     2980.41     3130.54     46.93 o
  -2   7   3     1485.78     1492.89     15.07 o
  -1   7   3       25.94       35.39      1.22 o
   0   7   3      112.60       79.35      1.74 o
   1   7   3     3633.36     3688.92     46.24 o
   2   7   3        4.13        4.17      0.45 o
   3   7   3       14.38       13.84      0.94 o
   4   7   3      813.24      769.80     10.82 o
   5   7   3       34.82       31.23      1.37 o
   6   7   3       36.06       40.21      3.16 o
  -7   8   3        4.30        6.26      2.43 o
  -6   8   3      213.98      228.69      3.04 o
  -5   8   3       87.89       78.25      2.51 o
  -4   8   3      643.26      657.93      9.35 o
  -3   8   3       33.18       43.71      1.02 o
  -2   8   3       11.18       14.22      0.58 o
  -1   8   3     2026.23     2059.66     20.65 o
   0   8   3       42.32       46.18      1.42 o
   1   8   3       57.63       43.87      1.46 o
   2   8   3      152.21      144.89      5.51 o
   3   8   3      182.22      162.29      1.84 o
   4   8   3        3.10        4.97      1.92 o
   5   8   3        0.07        0.68      0.61 o
   6   8   3        8.68        6.80      3.08 o
  -7   9   3      153.59      160.22      6.47 o
  -6   9   3      296.08      289.10      8.07 o
  -5   9   3      574.85      568.21     20.50 o
  -4   9   3      167.50      176.76      2.78 o
  -3   9   3     1404.45     1487.66     12.11 o
  -2   9   3     1352.47     1308.81     11.16 o
  -1   9   3       75.98       69.74      1.39 o
   0   9   3     3677.73     3800.24     42.46 o
   1   9   3     1223.14     1226.72     11.38 o
   2   9   3      739.64      698.59      7.90 o
   3   9   3       15.37       17.01      1.27 o
   4   9   3      230.55      231.74      3.26 o
   5   9   3       13.55       15.09      2.49 o
  -7  10   3       10.15       13.54      3.26 o
  -6  10   3       13.93       15.54      3.03 o
  -5  10   3       11.15       13.68      3.83 o
  -4  10   3       12.48       12.18      0.63 o
  -3  10   3      875.50      844.57      6.57 o
  -2  10   3      764.64      780.07      6.50 o
  -1  10   3       61.97       65.67      1.27 o
   0  10   3      507.35      514.80      4.55 o
   1  10   3       18.19       23.09      1.23 o
   2  10   3      151.45      150.92      2.82 o
   3  10   3       80.81       83.90      1.75 o
   4  10   3        7.20        5.33      0.59 o
   5  10   3      161.07      159.39      6.38 o
  -6  11   3       75.35       77.62      5.04 o
  -5  11   3       94.86      105.07      4.95 o
  -4  11   3     1711.60     1732.88     33.98 o
  -3  11   3     1745.01     1797.86     16.24 o
  -2  11   3      550.61      554.62      6.43 o
  -1  11   3     3490.07     3546.47     37.02 o
   0  11   3      537.99      534.32      5.00 o
   1  11   3       54.29       44.91      1.09 o
   2  11   3      226.92      231.29      3.08 o
   3  11   3      674.52      678.97     16.38 o
   4  11   3       21.49       18.45      1.18 o
   5  11   3      687.08      719.00     16.48 o
  -6  12   3      126.09      128.30      9.44 o
  -5  12   3        0.03        2.29      3.12 o
  -4  12   3       83.51       77.31      4.28 o
  -3  12   3      254.32      257.34      2.57 o
  -2  12   3       71.34       73.96      1.21 o
  -1  12   3      257.26      262.74      2.76 o
   0  12   3       76.78       75.34      1.44 o
   1  12   3      120.82      115.57      1.64 o
   2  12   3      148.59      156.34      2.50 o
   3  12   3        5.77        5.30      0.75 o
   4  12   3       48.93       49.14      3.93 o
  -6  13   3      347.33      379.18     16.26 o
  -5  13   3      257.60      259.28      8.44 o
  -4  13   3       19.43       17.57      2.81 o
  -3  13   3      232.82      234.85      2.99 o
  -2  13   3     1300.86     1306.45     15.60 o
  -1  13   3        3.06        3.98      0.71 o
   0  13   3      627.27      603.73      5.65 o
   1  13   3      938.56      957.43      8.99 o
   2  13   3       74.21       75.30      2.00 o
   3  13   3      181.46      169.87      2.82 o
   4  13   3      262.37      266.04      7.97 o
  -5  14   3      328.39      345.33     10.16 o
  -4  14   3       34.88       41.73      6.09 o
  -3  14   3      131.97      132.59      2.13 o
  -2  14   3      174.92      175.79      2.07 o
  -1  14   3       13.35       13.28      0.99 o
   0  14   3      837.74      838.33      8.16 o
   1  14   3      163.96      155.89      2.90 o
   2  14   3       60.85       67.75      1.87 o
   3  14   3       76.86       64.99      2.06 o
  -4  15   3      648.61      679.56     15.01 o
  -3  15   3       45.65       41.32      3.32 o
  -2  15   3       19.76       21.46      1.16 o
  -1  15   3     1228.17     1221.17     14.70 o
   0  15   3       34.82       36.59      1.41 o
   1  15   3       39.30       41.68      1.79 o
   2  15   3      661.25      646.09      7.77 o
   3  15   3      248.49      251.63      6.77 o
  -4  16   3       32.52       -0.37      2.50 o
  -3  16   3      172.50      171.68      5.84 o
  -2  16   3        1.45        2.35      0.93 o
  -1  16   3       71.74       70.65      1.61 o
   0  16   3       43.47       45.18      2.28 o
   1  16   3       21.86       20.47      1.39 o
   2  16   3       13.96        9.81      1.68 o
  -2  17   3      230.43      238.57      4.29 o
  -1  17   3      310.36      295.20      3.88 o
   0  17   3      312.20      297.30      5.79 o
   1  17   3       72.07       69.65      2.47 o
  -8   0   4     1880.70     1899.70     25.84 o
  -7   0   4       22.82       28.51      1.59 o
  -6   0   4      685.75      667.47     23.41 o
  -5   0   4     4539.76     4729.34     71.68 o
  -4   0   4       95.35       79.68      1.55 o
  -3   0   4      863.34     1020.11     13.77 o
  -2   0   4     6223.25     6094.84    116.23 o
  -1   0   4     3413.78     3678.32     92.31 o
   0   0   4     5523.25     5773.74    112.21 o
   1   0   4    13532.01    13336.64    508.74 o
   2   0   4     1578.93     1546.99     19.28 o
   3   0   4      524.78      527.51      7.63 o
   4   0   4     3416.06     3459.94     52.50 o
   5   0   4      661.20      650.18     16.34 o
   6   0   4        4.05        1.98      2.77 o
  -8   1   4      243.93      250.60      3.60 o
  -7   1   4      155.06      162.96      2.30 o
  -6   1   4      586.09      580.37     13.00 o
  -5   1   4        5.59        5.49      0.56 o
  -4   1   4      117.09      111.43      2.63 o
  -3   1   4     4703.15     4833.02     61.16 o
  -2   1   4      590.16      619.09      5.73 o
  -1   1   4     2749.55     2753.43     30.33 o
   0   1   4        4.20       13.19      1.23 o
   1   1   4      771.89      907.80      9.61 o
   2   1   4      443.21      436.76      4.16 o
   3   1   4     1132.76     1140.66     11.25 o
   4   1   4      537.24      499.15      5.77 o
   5   1   4      171.80      159.17      3.67 o
   6   1   4      124.19      136.72      3.66 o
  -8   2   4      174.80      182.90      3.40 o
  -7   2   4      627.59      638.66      9.68 o
  -6   2   4      177.94      179.46      4.56 o
  -5   2   4      334.49      329.46      3.14 o
  -4   2   4     3336.93     3432.16     39.71 o
  -3   2   4      727.93      633.26      5.70 o
  -2   2   4      448.61      546.21     27.98 o
  -1   2   4     5351.44     5308.37     69.87 o
   0   2   4      997.59      894.70      9.51 o
   1   2   4     2225.29     2381.40     30.82 o
   2   2   4     3370.14     3528.12     36.15 o
   3   2   4     3790.26     3724.59     39.53 o
   4   2   4      126.28      124.73      2.27 o
   5   2   4      456.97      467.76      6.48 o
   6   2   4      247.68      253.44      5.22 o
  -8   3   4      129.51      137.48      3.07 o
  -7   3   4       30.42       30.89      1.40 o
  -6   3   4      611.40      614.78      5.20 o
  -5   3   4      410.43      402.79      4.99 o
  -4   3   4      441.73      456.72      4.19 o
  -3   3   4     1595.59     1639.19     22.33 o
  -2   3   4     1795.51     1913.37     27.57 o
  -1   3   4     1182.17     1241.77     12.33 o
   0   3   4      537.51      503.89      6.35 o
   1   3   4       16.38       13.66      1.00 o
   2   3   4      291.82      250.10      2.65 o
   3   3   4      156.97      163.09      4.33 o
   4   3   4        0.78        1.95      0.74 o
   5   3   4      181.56      183.80      3.55 o
   6   3   4       34.20       38.62      6.44 o
  -8   4   4       70.13       73.69      2.46 o
  -7   4   4      261.89      264.07      6.25 o
  -6   4   4        9.23       11.41      2.57 o
  -5   4   4        5.09        8.67      2.04 o
  -4   4   4      337.13      318.90      3.28 o
  -3   4   4     2090.73     2161.68     24.09 o
  -2   4   4     6521.73     6679.67     94.10 o
  -1   4   4      839.10      757.21      7.79 o
   0   4   4     3780.39     3881.22     47.64 o
   1   4   4       33.62       58.23      1.31 o
   2   4   4     1166.90     1117.44     11.08 o
   3   4   4        4.21        4.42      0.73 o
   4   4   4      435.42      412.37      5.01 o
   5   4   4      134.54      129.75      2.36 o
   6   4   4      207.46      214.88      4.06 o
  -8   5   4       69.47       79.90      2.55 o
  -7   5   4        8.87        8.66      1.36 o
  -6   5   4       38.21       34.20      1.82 o
  -5   5   4      832.06      819.14     16.96 o
  -4   5   4      196.55      210.19      1.89 o
  -3   5   4        1.97        1.36      0.56 o
  -2   5   4       60.54       68.83      1.58 o
  -1   5   4      161.43      152.72      2.16 o
   0   5   4      364.52      338.60      3.67 o
   1   5   4        0.49        1.11      0.61 o
   2   5   4        2.82        6.41      1.02 o
   3   5   4      143.80      141.29      2.13 o
   4   5   4      125.10      117.53      2.01 o
   5   5   4       39.71       39.48      2.12 o
   6   5   4       27.10       20.86      6.27 o
  -8   6   4       77.12       79.06      4.27 o
  -7   6   4       74.23       79.14      4.96 o
  -6   6   4     1195.48     1217.70     22.18 o
  -5   6   4     1303.43     1314.60     27.87 o
  -4   6   4      291.84      315.30      4.44 o
  -3   6   4     2962.35     3244.02     33.81 o
  -2   6   4     1987.97     1953.56     20.40 o
  -1   6   4      931.07      940.23      9.21 o
   0   6   4      973.25      944.82      9.14 o
   1   6   4     2173.10     2140.39     24.72 o
   2   6   4      145.93      133.26      2.95 o
   3   6   4      305.13      304.06      3.20 o
   4   6   4      579.35      604.29      7.11 o
   5   6   4      130.08      126.85      2.14 o
  -8   7   4        2.55        6.38      2.84 o
  -7   7   4        5.56        6.05      0.97 o
  -6   7   4      262.50      264.24      4.03 o
  -5   7   4       85.40       86.59      3.37 o
  -4   7   4      668.01      650.21      8.79 o
  -3   7   4        0.38        3.46      0.86 o
  -2   7   4      512.55      505.29      5.92 o
  -1   7   4        2.42        1.55      0.64 o
   0   7   4      572.79      575.86      6.47 o
   1   7   4       82.18       81.86      1.87 o
   2   7   4      206.48      221.02      3.17 o
   3   7   4       87.05       90.74      1.87 o
   4   7   4       15.57       17.30      0.80 o
   5   7   4      159.16      168.16      2.78 o
  -7   8   4     1050.74     1066.12     23.69 o
  -6   8   4     1522.24     1561.67     21.81 o
  -5   8   4       80.39       88.80      3.15 o
  -4   8   4     1868.63     1979.21     24.41 o
  -3   8   4     1152.60     1138.80     12.28 o
  -2   8   4       10.66       10.20      0.88 o
  -1   8   4     1736.28     1668.14     18.44 o
   0   8   4     1793.76     1777.55     20.87 o
   1   8   4      115.18      102.14      2.16 o
   2   8   4      610.63      633.37      8.03 o
   3   8   4     1048.34     1076.48     12.17 o
   4   8   4       14.34       14.89      0.95 o
   5   8   4      164.09      176.44      5.60 o
  -7   9   4      103.98      104.72      5.45 o
  -6   9   4      483.69      502.28      9.47 o
  -5   9   4        5.72        7.34      0.63 o
  -4   9   4      215.04      204.02      2.88 o
  -3   9   4     1110.03     1134.38     11.92 o
  -2   9   4       15.14       12.85      1.10 o
  -1   9   4      261.03      250.09      2.91 o
   0   9   4     1347.51     1339.95     14.71 o
   1   9   4       69.40       77.95      2.19 o
   2   9   4      763.34      763.96      9.07 o
   3   9   4       21.34       20.73      0.77 o
   4   9   4        0.20        0.70      0.63 o
   5   9   4      144.44      155.26      7.35 o
  -7  10   4        1.87        5.22      2.72 o
  -6  10   4      361.10      366.17     12.91 o
  -5  10   4     1029.89     1034.68     11.40 o
  -4  10   4        2.91        2.81      0.35 o
  -3  10   4      485.27      482.88      4.87 o
  -2  10   4     2042.86     2062.51     19.04 o
  -1  10   4       34.39       37.05      2.15 o
   0  10   4       61.02       68.77      1.67 o
   1  10   4     1965.93     1914.39     22.45 o
   2  10   4       24.66       28.24      0.70 o
   3  10   4       20.16       21.32      1.66 o
   4  10   4      392.74      367.75      4.42 o
  -6  11   4       32.01       35.63      3.92 o
  -5  11   4      276.13      307.29      9.84 o
  -4  11   4       35.29       32.50      0.97 o
  -3  11   4      169.00      173.56      1.97 o
  -2  11   4       95.04       93.70      1.56 o
  -1  11   4      824.18      816.12      7.47 o
   0  11   4       55.59       53.63      1.66 o
   1  11   4      199.32      183.98      2.89 o
   2  11   4      288.51      254.44      3.99 o
   3  11   4      103.00       99.20      1.96 o
   4  11   4        0.03       -1.20      1.83 o
  -6  12   4       49.03       53.93      6.83 o
  -5  12   4      232.06      227.83      8.75 o
  -4  12   4      712.95      706.21      6.25 o
  -3  12   4      581.35      573.38      5.17 o
  -2  12   4      761.33      758.82      7.14 o
  -1  12   4      365.50      360.75      4.47 o
   0  12   4      152.99      146.38      3.19 o
   1  12   4        8.37       11.56      1.42 o
   2  12   4      475.87      457.62      7.38 o
   3  12   4      168.58      168.97      4.97 o
   4  12   4      116.30      124.30      5.85 o
  -5  13   4       22.21       27.83      3.69 o
  -4  13   4        7.33        4.62      1.79 o
  -3  13   4        4.41        3.67      0.65 o
  -2  13   4       84.99       90.18      1.81 o
  -1  13   4       61.88       58.91      1.60 o
   0  13   4       68.78       69.51      1.74 o
   1  13   4       10.92       10.63      0.76 o
   2  13   4       93.50       89.46      2.36 o
   3  13   4       34.73       31.53      1.86 o
  -5  14   4      207.48      218.66     11.85 o
  -4  14   4      471.01      481.66     11.30 o
  -3  14   4      242.12      234.19      2.73 o
  -2  14   4      417.34      415.40      4.51 o
  -1  14   4     1336.59     1319.95     13.14 o
   0  14   4      943.63      912.52      8.86 o
   1  14   4       10.51        7.87      1.52 o
   2  14   4      251.53      259.19      4.32 o
   3  14   4      105.02      103.79      4.67 o
  -4  15   4       24.00       26.01      5.66 o
  -3  15   4        0.45        0.40      0.56 o
  -2  15   4       30.38       29.72      1.07 o
  -1  15   4      159.11      152.84      2.57 o
   0  15   4       44.27       49.51      2.32 o
   1  15   4        7.79        8.95      1.50 o
   2  15   4       62.37       61.96      2.70 o
  -3  16   4       71.94       72.89      4.00 o
  -2  16   4      145.32      149.58      2.26 o
  -1  16   4       76.57       70.29      1.70 o
   0  16   4       25.15       19.97      1.55 o
   1  16   4      599.28      609.37      8.33 o
  -2  17   4       13.56       12.72      1.51 o
  -1  17   4       29.12       37.51      2.07 o
   0  17   4      168.88      165.03      3.18 o
  -8   1   5        3.52        4.00      0.98 o
  -7   1   5      207.39      209.95      3.90 o
  -6   1   5        7.77        8.85      1.19 o
  -5   1   5        4.57        6.15      0.85 o
  -4   1   5     1665.51     1621.20     16.58 o
  -3   1   5      959.48      912.88      8.63 o
  -2   1   5     1674.83     1754.56     18.09 o
  -1   1   5     1294.60     1226.62     12.72 o
   0   1   5     2437.14     2240.06     32.82 o
   1   1   5      748.73      721.70      7.81 o
   2   1   5     2095.03     2117.85     20.44 o
   3   1   5       10.20       15.56      1.64 o
   4   1   5       39.54       41.29      2.01 o
   5   1   5      118.22      122.77      4.34 o
  -8   2   5       12.66       13.45      2.65 o
  -7   2   5       58.69       65.05      1.95 o
  -6   2   5     1092.06     1077.37     15.63 o
  -5   2   5      309.47      308.46      3.44 o
  -4   2   5       15.43       10.61      0.85 o
  -3   2   5      392.75      430.08      4.12 o
  -2   2   5     1171.68     1290.13     12.84 o
  -1   2   5        9.65       21.12      1.06 o
   0   2   5      124.12      111.38      2.21 o
   1   2   5      393.24      451.50      5.31 o
   2   2   5     1169.40     1201.35     11.37 o
   3   2   5      105.22      120.22      2.39 o
   4   2   5      158.77      153.19      2.87 o
   5   2   5        8.67       13.89      4.11 o
  -8   3   5     1024.11     1033.99     16.53 o
  -7   3   5       52.05       53.55      1.33 o
  -6   3   5      401.35      395.72      7.29 o
  -5   3   5     3036.48     3057.48     32.47 o
  -4   3   5      148.42      159.27      2.13 o
  -3   3   5      826.72      833.81      8.13 o
  -2   3   5     5362.96     5476.85     74.93 o
  -1   3   5     4548.12     4766.86     80.85 o
   0   3   5      198.00      199.31      5.87 o
   1   3   5     5267.82     5497.13     69.82 o
   2   3   5      452.84      435.59      5.17 o
   3   3   5       81.93       82.78      1.82 o
   4   3   5     1175.18     1183.54     13.02 o
   5   3   5      548.43      541.52      6.36 o
  -8   4   5        7.26        6.94      1.64 o
  -7   4   5      300.96      305.55      7.77 o
  -6   4   5      140.46      135.63      3.42 o
  -5   4   5      281.90      270.54      3.70 o
  -4   4   5     2037.64     2093.90     22.51 o
  -3   4   5       58.79       49.99      4.87 o
  -2   4   5      382.73      371.75      4.11 o
  -1   4   5      985.54      938.03     10.27 o
   0   4   5     1121.29     1132.55     12.35 o
   1   4   5     1374.86     1420.45     14.56 o
   2   4   5      697.90      711.28      8.13 o
   3   4   5      124.88      128.31      2.41 o
   4   4   5      835.13      813.98      8.92 o
   5   4   5       88.78      101.61      2.19 o
  -8   5   5       11.15        8.58      1.44 o
  -7   5   5      856.96      900.89     20.69 o
  -6   5   5     1209.24     1276.10     15.17 o
  -5   5   5       86.52       81.11      1.81 o
  -4   5   5     1919.95     1902.87     20.26 o
  -3   5   5     5440.19     5492.74     75.01 o
  -2   5   5      189.59      173.49      2.45 o
  -1   5   5     1468.50     1439.88     15.57 o
   0   5   5     3144.01     3176.89     38.81 o
   1   5   5       11.08       13.93      1.32 o
   2   5   5      173.12      185.34      2.86 o
   3   5   5     3107.64     3114.78     35.87 o
   4   5   5      423.44      402.38      4.81 o
   5   5   5      115.61      122.47      2.75 o
  -8   6   5        6.50        8.22      2.54 o
  -7   6   5       69.88       74.32      2.37 o
  -6   6   5       75.39       79.56      2.11 o
  -5   6   5       19.56       19.30      0.83 o
  -4   6   5       81.32       88.70      1.28 o
  -3   6   5      628.26      614.96      6.31 o
  -2   6   5      196.29      176.68      2.39 o
  -1   6   5      482.80      448.91      4.94 o
   0   6   5       62.23       59.20      1.58 o
   1   6   5        0.15       -0.76      1.13 o
   2   6   5      453.63      422.39      5.71 o
   3   6   5       29.40       33.07      1.74 o
   4   6   5        3.94        2.90      1.01 o
   5   6   5      218.71      224.93      6.10 o
  -8   7   5      553.17      579.25     13.23 o
  -7   7   5      155.51      164.11      3.50 o
  -6   7   5      631.40      647.96      8.17 o
  -5   7   5     1074.80     1137.30     20.60 o
  -4   7   5      333.81      337.15      3.93 o
  -3   7   5      270.66      253.47      3.46 o
  -2   7   5      625.81      607.60      8.54 o
  -1   7   5      286.12      283.79      4.20 o
   0   7   5      860.11      875.52      9.39 o
   1   7   5     2456.86     2401.25     29.24 o
   2   7   5      455.30      440.76      6.41 o
   3   7   5      226.43      231.03      3.02 o
   4   7   5      179.65      173.47      5.92 o
   5   7   5        4.97        3.69      1.23 o
  -7   8   5      103.75      107.68      4.06 o
  -6   8   5       34.36       40.81      2.05 o
  -5   8   5      202.21      203.63      5.23 o
  -4   8   5       18.37       16.18      2.82 o
  -3   8   5       14.09        7.66      0.95 o
  -2   8   5        0.00        0.06      0.72 o
  -1   8   5       23.19       29.85      1.41 o
   0   8   5      188.57      175.05      3.60 o
   1   8   5       23.89       24.68      4.14 o
   2   8   5      270.60      241.06      3.85 o
   3   8   5        3.40        2.74      0.60 o
   4   8   5       44.68       50.67      1.81 o
  -7   9   5      218.16      218.86      7.63 o
  -6   9   5      266.58      273.55      6.21 o
  -5   9   5      721.94      715.79     16.95 o
  -4   9   5     1558.15     1608.61     20.69 o
  -3   9   5      571.64      594.76      9.97 o
  -2   9   5     1711.17     1698.36     19.15 o
  -1   9   5      321.96      324.49      4.60 o
   0   9   5     1304.38     1322.01     17.25 o
   1   9   5       29.20       35.32      2.01 o
   2   9   5      854.15      825.86     10.81 o
   3   9   5      295.38      272.88      4.48 o
   4   9   5      410.18      430.52      7.13 o
  -7  10   5        1.48        3.14      4.01 o
  -6  10   5        9.21       11.84      2.95 o
  -5  10   5      154.84      155.79      5.36 o
  -4  10   5       84.13       78.26      1.26 o
  -3  10   5      164.65      159.43      2.44 o
  -2  10   5      454.84      445.46      4.91 o
  -1  10   5      219.28      208.18      3.87 o
   0  10   5        0.05        3.53      2.07 o
   1  10   5        1.30        1.22      0.88 o
   2  10   5       43.59       40.57      1.72 o
   3  10   5       14.89       17.52      1.34 o
   4  10   5       12.87       10.57      1.30 o
  -6  11   5      674.64      689.02     17.88 o
  -5  11   5       83.72       82.97      3.52 o
  -4  11   5      489.33      496.75      4.50 o
  -3  11   5      642.44      625.79      6.05 o
  -2  11   5        2.62        3.04      0.90 o
  -1  11   5     2246.41     2209.58     24.10 o
   0  11   5      753.38      760.96      7.95 o
   1  11   5       52.16       55.52      2.79 o
   2  11   5      121.14      122.35      2.80 o
   3  11   5      807.53      813.47     15.51 o
   4  11   5       21.37       22.71      3.24 o
  -6  12   5      215.87      222.60     11.85 o
  -5  12   5      103.26      100.03      4.27 o
  -4  12   5       79.12       76.47      2.17 o
  -3  12   5      440.95      442.01      4.51 o
  -2  12   5       73.12       78.45      1.70 o
  -1  12   5      709.41      686.78      7.85 o
   0  12   5      208.52      197.19      2.79 o
   1  12   5      144.59      142.73      3.42 o
   2  12   5      343.54      340.23      7.34 o
   3  12   5       13.65       14.98      1.36 o
  -6  13   5        3.75        7.92      7.83 o
  -5  13   5      718.86      758.44     13.61 o
  -4  13   5       11.94       14.19      1.59 o
  -3  13   5        2.09        3.12      0.76 o
  -2  13   5      795.31      776.39      7.79 o
  -1  13   5        6.72        8.64      1.00 o
   0  13   5      257.94      238.49      4.23 o
   1  13   5      318.09      321.21      5.16 o
   2  13   5      162.65      172.66      4.09 o
   3  13   5       12.25       12.87      1.22 o
  -5  14   5        5.12        6.10      4.40 o
  -4  14   5      232.68      237.82      7.92 o
  -3  14   5       84.18       92.33      1.65 o
  -2  14   5       42.88       47.55      1.43 o
  -1  14   5      138.50      130.19      2.48 o
   0  14   5        3.33        4.40      0.96 o
   1  14   5       79.15       78.54      2.67 o
   2  14   5      126.92      134.95      4.49 o
  -4  15   5       73.41       87.44      6.47 o
  -3  15   5      139.42      139.94      2.99 o
  -2  15   5       42.63       47.82      1.66 o
  -1  15   5       10.52       12.92      1.06 o
   0  15   5      103.10      113.13      3.07 o
   1  15   5       76.37       78.89      2.78 o
  -3  16   5       13.90       20.57      3.47 o
  -2  16   5       10.22       10.93      1.16 o
  -1  16   5        0.18        0.72      0.88 o
   0  16   5       22.31       22.07      1.75 o
  -8   0   6      378.09      371.09     19.18 o
  -7   0   6      399.49      394.58      5.71 o
  -6   0   6     1558.92     1554.28     23.04 o
  -5   0   6    10549.57    10715.07    257.72 o
  -4   0   6     1351.50     1369.55     28.07 o
  -3   0   6      713.15      755.62     11.90 o
  -2   0   6     4048.77     4169.83    154.00 o
  -1   0   6      727.25      691.32     11.63 o
   0   0   6       53.24       53.27      3.05 o
   1   0   6     1974.90     1965.67     32.95 o
   2   0   6     2965.44     2984.92     44.68 o
   3   0   6        4.44        4.46      1.80 o
   4   0   6      487.01      524.94     11.48 o
   5   0   6      341.29      355.47      8.40 o
  -8   1   6        5.61        6.44      1.03 o
  -7   1   6      215.37      220.02      4.16 o
  -6   1   6      121.74      115.85      1.90 o
  -5   1   6        0.07        2.45      0.83 o
  -4   1   6     1718.63     1659.33     18.37 o
  -3   1   6     1130.59     1160.69     11.84 o
  -2   1   6      270.92      275.61      4.38 o
  -1   1   6      220.81      209.70      3.56 o
   0   1   6        8.18       13.56      2.25 o
   1   1   6      861.98      798.73      9.90 o
   2   1   6      413.26      430.38      5.02 o
   3   1   6       14.28       12.45      1.24 o
   4   1   6      132.80      135.27      2.79 o
   5   1   6      139.20      151.48      3.69 o
  -8   2   6       33.07       31.94      1.94 o
  -7   2   6      208.45      205.97      4.43 o
  -6   2   6     1684.45     1700.41     23.00 o
  -5   2   6      136.88      122.23      2.10 o
  -4   2   6      550.27      534.47      5.97 o
  -3   2   6     6233.57     6466.92     92.73 o
  -2   2   6     1501.00     1497.31     16.35 o
  -1   2   6     1939.57     1932.20     22.18 o
   0   2   6      902.38      837.23     10.28 o
   1   2   6      269.57      239.83      4.86 o
   2   2   6        4.17        5.45      1.38 o
   3   2   6      675.78      670.27      6.92 o
   4   2   6        5.33        3.77      1.16 o
   5   2   6       65.07       67.45      3.10 o
  -8   3   6      180.36      185.08      4.34 o
  -7   3   6       68.35       66.19      1.51 o
  -6   3   6       37.76       38.70      0.93 o
  -5   3   6     1552.95     1542.96     16.27 o
  -4   3   6      891.18      889.62      9.19 o
  -3   3   6      480.73      480.95      5.40 o
  -2   3   6       37.30       38.43      1.55 o
  -1   3   6        7.48       17.64      1.34 o
   0   3   6      421.49      464.95      6.09 o
   1   3   6      129.46      123.78      2.63 o
   2   3   6       20.81       18.36      1.39 o
   3   3   6       24.47       23.83      1.39 o
   4   3   6      116.19      101.34      2.52 o
   5   3   6      114.55      122.65      3.30 o
  -8   4   6      182.04      188.54      6.59 o
  -7   4   6      233.51      243.01      3.84 o
  -6   4   6       48.81       44.58      2.02 o
  -5   4   6      119.70      127.59      1.85 o
  -4   4   6     1533.70     1498.33     16.44 o
  -3   4   6      179.43      149.85      4.48 o
  -2   4   6     3145.11     3204.68     43.09 o
  -1   4   6      217.99      202.35      3.08 o
   0   4   6     1267.58     1264.35     15.50 o
   1   4   6      331.59      313.53      4.14 o
   2   4   6      905.63      850.13     11.00 o
   3   4   6       27.21       32.71      1.59 o
   4   4   6       80.93       83.73      2.72 o
   5   4   6       74.64       69.87      2.88 o
  -8   5   6       73.44       72.04      3.05 o
  -7   5   6       68.30       69.62      2.72 o
  -6   5   6      156.41      143.30      2.57 o
  -5   5   6      160.61      145.68      1.91 o
  -4   5   6      399.91      409.76      4.56 o
  -3   5   6       12.55       13.87      1.36 o
  -2   5   6      602.72      596.59      7.35 o
  -1   5   6        9.30        9.51      1.26 o
   0   5   6      582.16      568.66      7.81 o
   1   5   6       78.72       76.02      2.49 o
   2   5   6       10.64        7.47      1.16 o
   3   5   6      562.25      550.67      6.61 o
   4   5   6       52.87       60.71      2.16 o
  -8   6   6      545.02      549.20      9.61 o
  -7   6   6      341.35      352.86      5.15 o
  -6   6   6       18.38       19.19      0.53 o
  -5   6   6      732.13      716.66      8.44 o
  -4   6   6     1149.10     1133.02     11.57 o
  -3   6   6      148.35      144.28      2.49 o
  -2   6   6     1501.79     1428.76     15.70 o
  -1   6   6     3309.82     3293.53     42.43 o
   0   6   6      607.73      588.07      7.14 o
   1   6   6     1234.08     1276.41     13.65 o
   2   6   6      362.70      353.39      4.78 o
   3   6   6      171.02      158.51      3.10 o
   4   6   6      457.04      475.50      6.21 o
  -8   7   6       10.39        8.29      2.70 o
  -7   7   6      186.20      179.34      3.39 o
  -6   7   6       23.38       22.87      2.22 o
  -5   7   6       21.52       23.50      0.87 o
  -4   7   6      795.40      731.42      7.38 o
  -3   7   6        1.75        1.85      0.91 o
  -2   7   6      332.05      322.83      4.18 o
  -1   7   6      928.83      880.26     10.53 o
   0   7   6      410.44      402.71      5.29 o
   1   7   6      618.03      605.70      6.92 o
   2   7   6       67.11       71.22      2.56 o
   3   7   6       29.67       30.23      1.37 o
   4   7   6      204.78      191.77      4.15 o
  -7   8   6      592.81      597.53     11.11 o
  -6   8   6     1005.40     1001.72     18.01 o
  -5   8   6      136.46      132.44      1.92 o
  -4   8   6      683.81      665.92      7.44 o
  -3   8   6     1946.43     1893.96     23.24 o
  -2   8   6      392.87      376.40      5.09 o
  -1   8   6      433.98      422.45      5.16 o
   0   8   6     3297.66     3313.95     39.65 o
   1   8   6      129.55      146.46      4.47 o
   2   8   6      151.42      163.82      3.33 o
   3   8   6     1747.14     1762.15     29.63 o
   4   8   6      374.76      360.92      9.22 o
  -7   9   6      150.36      170.58      8.49 o
  -6   9   6      232.54      244.18      9.99 o
  -5   9   6       22.69       22.18      0.98 o
  -4   9   6      379.49      385.00      5.23 o
  -3   9   6       11.08        8.37      1.29 o
  -2   9   6        3.46        2.69      1.13 o
  -1   9   6     1007.35      986.54     12.07 o
   0   9   6       65.81       71.31      2.30 o
   1   9   6      110.98      118.00      2.84 o
   2   9   6      542.26      513.83      7.45 o
   3   9   6      189.50      177.83      5.33 o
   4   9   6       98.91      102.29      5.53 o
  -7  10   6       33.54       34.27      5.39 o
  -6  10   6        3.25        3.03      2.54 o
  -5  10   6      669.50      697.09     11.41 o
  -4  10   6      290.44      283.69      4.90 o
  -3  10   6       51.75       60.67      3.90 o
  -2  10   6      141.71      134.06      3.57 o
  -1  10   6      126.97      136.15      3.18 o
   0  10   6        4.83        7.77      1.70 o
   1  10   6      591.72      587.86      8.69 o
   2  10   6      424.42      450.03      8.34 o
   3  10   6       75.62       74.58      2.33 o
  -6  11   6       41.89       41.38      6.49 o
  -5  11   6       81.33       79.78      3.77 o
  -4  11   6        1.14       -0.44      0.44 o
  -3  11   6       20.44       21.44      1.16 o
  -2  11   6      196.47      209.38      3.02 o
  -1  11   6       11.21       11.55      1.38 o
   0  11   6        3.93        4.35      1.76 o
   1  11   6       34.62       38.36      2.20 o
   2  11   6       47.13       49.82      2.45 o
   3  11   6       13.93        9.65      2.03 o
  -6  12   6      220.65      225.74      9.74 o
  -5  12   6        5.50        4.34      1.24 o
  -4  12   6      117.26      121.83      2.01 o
  -3  12   6      355.64      373.91      4.29 o
  -2  12   6      325.83      317.84      4.04 o
  -1  12   6      136.91      136.76      2.43 o
   0  12   6      689.16      685.76      7.66 o
   1  12   6      100.46      104.77      2.92 o
   2  12   6       71.30       73.13      2.80 o
  -5  13   6       26.42       23.17      4.73 o
  -4  13   6      111.44      105.86      3.20 o
  -3  13   6       10.38       12.01      1.04 o
  -2  13   6        2.82        2.84      0.78 o
  -1  13   6       81.19       77.41      2.33 o
   0  13   6        0.04        0.90      0.61 o
   1  13   6       91.40       79.26      4.44 o
   2  13   6        2.83        2.58      1.44 o
  -5  14   6      163.22      166.82      7.56 o
  -4  14   6       75.76       85.17      6.33 o
  -3  14   6       96.80       96.66      2.11 o
  -2  14   6      367.23      361.25      4.15 o
  -1  14   6      223.24      200.43      4.21 o
   0  14   6      483.81      490.19      6.43 o
   1  14   6      212.69      208.81      4.90 o
  -4  15   6        1.46        0.75      3.83 o
  -3  15   6       74.81       69.64      1.68 o
  -2  15   6      143.16      138.55      2.87 o
  -1  15   6       81.01       78.59      2.79 o
   0  15   6        3.64        5.22      1.26 o
  -2  16   6      445.21      440.57      6.63 o
  -1  16   6      340.14      353.99     11.72 o
  -8   1   7      308.84      304.43      9.35 o
  -7   1   7       66.13       69.48      2.69 o
  -6   1   7     1463.88     1427.95     16.05 o
  -5   1   7      979.39      962.26     10.16 o
  -4   1   7      682.96      666.40      7.54 o
  -3   1   7      663.15      604.32      6.73 o
  -2   1   7     1774.80     1749.04     19.80 o
  -1   1   7       48.66       52.21      2.32 o
   0   1   7     1004.69      982.91     17.79 o
   1   1   7     1399.46     1374.94     21.10 o
   2   1   7      277.41      277.06      4.04 o
   3   1   7      500.65      499.34      6.19 o
   4   1   7      194.89      197.69      3.54 o
  -8   2   7      134.65      136.78      3.56 o
  -7   2   7      148.68      145.80      2.07 o
  -6   2   7        9.62       12.08      0.90 o
  -5   2   7       94.73       83.90      2.09 o
  -4   2   7      215.81      205.21      3.15 o
  -3   2   7      226.67      227.44      3.52 o
  -2   2   7      165.14      156.85      3.18 o
  -1   2   7      168.56      161.54      3.71 o
   0   2   7      313.63      300.93      4.66 o
   1   2   7      710.79      707.48     15.56 o
   2   2   7        3.35        5.17      1.16 o
   3   2   7       21.69       18.36      1.45 o
   4   2   7       31.40       45.00      2.92 o
  -8   3   7      588.05      601.59     12.14 o
  -7   3   7      724.33      710.92     10.60 o
  -6   3   7      218.76      220.20      3.21 o
  -5   3   7     3139.09     3034.78     37.45 o
  -4   3   7     1570.62     1549.74     17.44 o
  -3   3   7      421.13      443.10      5.50 o
  -2   3   7     2053.61     2024.80     23.60 o
  -1   3   7     3408.14     3382.83     44.44 o
   0   3   7       22.52       19.89      2.01 o
   1   3   7      219.39      235.01      4.74 o
   2   3   7      987.93     1003.06     10.64 o
   3   3   7      123.58      124.56      2.74 o
   4   3   7      533.20      567.81      7.65 o
  -8   4   7       20.45       18.61      1.95 o
  -7   4   7      162.93      155.74      3.24 o
  -6   4   7      529.05      509.04      7.11 o
  -5   4   7      278.51      284.07      3.47 o
  -4   4   7      373.87      328.82      4.91 o
  -3   4   7      177.96      187.22      2.95 o
  -2   4   7     1232.08     1214.34     13.70 o
  -1   4   7     1118.70     1065.98     13.07 o
   0   4   7        2.64        4.57      1.52 o
   1   4   7      568.60      533.18      6.87 o
   2   4   7      122.39      133.58      3.00 o
   3   4   7       17.64       15.01      1.34 o
   4   4   7       80.62       82.49      2.46 o
  -8   5   7        8.56        9.62      1.88 o
  -7   5   7      675.46      661.05     16.10 o
  -6   5   7     1473.63     1476.86     20.95 o
  -5   5   7      112.27      105.97      2.83 o
  -4   5   7       65.06       51.73      1.46 o
  -3   5   7     3027.39     3024.85     37.52 o
  -2   5   7       52.57       51.70      2.07 o
  -1   5   7      231.22      224.99      3.86 o
   0   5   7     2810.61     2835.10     36.57 o
   1   5   7        3.74        4.48      1.27 o
   2   5   7        2.57        4.79      1.26 o
   3   5   7      497.55      519.13      6.46 o
   4   5   7      201.03      199.77      4.40 o
  -8   6   7      146.21      166.28      4.15 o
  -7   6   7      247.89      258.26      5.68 o
  -6   6   7        4.89        4.82      0.73 o
  -5   6   7      347.74      358.24      4.00 o
  -4   6   7       58.51       69.10      1.65 o
  -3   6   7      881.18      876.90      9.90 o
  -2   6   7       13.08       14.15      1.30 o
  -1   6   7     1601.21     1548.45     18.45 o
   0   6   7        0.14        0.00      1.23 o
   1   6   7      250.90      260.54      4.39 o
   2   6   7        2.74        5.20      1.35 o
   3   6   7        0.05       -0.41      0.75 o
   4   6   7      326.79      311.81      4.90 o
  -7   7   7       84.73       84.91      3.68 o
  -6   7   7       17.04       18.66      1.08 o
  -5   7   7       73.90       83.56      3.16 o
  -4   7   7     1575.50     1576.81     17.99 o
  -3   7   7      184.27      164.28      3.12 o
  -2   7   7        6.04        7.30      1.23 o
  -1   7   7      311.29      293.91      4.95 o
   0   7   7       10.03       10.04      1.29 o
   1   7   7      319.96      319.85      5.34 o
   2   7   7      477.22      484.12      9.62 o
   3   7   7       70.60       74.08      2.26 o
  -7   8   7      131.23      144.91      5.60 o
  -6   8   7       10.30        9.49      2.01 o
  -5   8   7       51.12       47.54      1.48 o
  -4   8   7      134.32      117.01      2.75 o
  -3   8   7       84.73       79.22      2.66 o
  -2   8   7       21.50       24.08      1.52 o
  -1   8   7        1.04        1.25      0.91 o
   0   8   7       55.64       59.94      3.80 o
   1   8   7       44.58       44.37      2.51 o
   2   8   7        8.18        8.78      1.55 o
   3   8   7       79.95       87.79      5.02 o
  -7   9   7      268.04      268.15      4.58 o
  -6   9   7       37.34       42.51      3.89 o
  -5   9   7        7.26        7.40      1.14 o
  -4   9   7      365.33      369.24      5.96 o
  -3   9   7       12.06       17.02      1.43 o
  -2   9   7      538.14      525.07      6.74 o
  -1   9   7      335.18      335.65      4.81 o
   0   9   7     1141.70     1131.71     16.45 o
   1   9   7      636.20      629.72      9.31 o
   2   9   7      408.79      407.08      8.33 o
   3   9   7       33.30       33.69      2.02 o
  -7  10   7       86.62       85.11      5.68 o
  -6  10   7      225.77      221.48      6.10 o
  -5  10   7      135.82      127.92      2.15 o
  -4  10   7       28.06       29.59      1.49 o
  -3  10   7       12.18       13.93      1.97 o
  -2  10   7       93.14       95.51      2.90 o
  -1  10   7       14.69       15.06      1.77 o
   0  10   7       61.75       59.36      2.47 o
   1  10   7       16.36       10.70      1.97 o
   2  10   7        3.82        3.66      1.33 o
   3  10   7       92.00       95.35      4.59 o
  -6  11   7      432.40      436.33      9.40 o
  -5  11   7       78.26       71.72      3.73 o
  -4  11   7       35.87       38.42      1.70 o
  -3  11   7     1392.82     1358.35     15.75 o
  -2  11   7      519.84      523.53      7.54 o
  -1  11   7      301.47      302.89      5.01 o
   0  11   7      685.95      678.74      9.23 o
   1  11   7      473.89      458.73      7.48 o
   2  11   7        1.91       -0.18      0.92 o
  -6  12   7        1.22       -0.91      2.88 o
  -5  12   7      182.33      164.36      5.23 o
  -4  12   7      139.05      140.56      2.41 o
  -3  12   7      121.96      123.91      2.87 o
  -2  12   7      270.81      273.69      4.11 o
  -1  12   7        9.71       12.64      2.00 o
   0  12   7       52.45       55.09      3.23 o
   1  12   7      160.99      167.65      4.23 o
   2  12   7      177.89      187.82      4.61 o
  -5  13   7      460.73      489.50     16.34 o
  -4  13   7      145.67      137.42      3.32 o
  -3  13   7        2.67        3.78      0.87 o
  -2  13   7      647.14      633.03      8.15 o
  -1  13   7      579.18      575.12      7.27 o
   0  13   7       21.07       21.50      1.38 o
   1  13   7      205.49      211.48      5.26 o
  -4  14   7      348.86      346.28      7.27 o
  -3  14   7        1.12        1.19      0.79 o
  -2  14   7       15.87       19.78      1.97 o
  -1  14   7       34.84       34.70      1.89 o
   0  14   7        9.13       10.24      1.66 o
  -3  15   7      621.56      636.62      8.06 o
  -2  15   7       35.03       39.63      2.29 o
  -1  15   7       12.44       11.05      1.48 o
  -8   0   8       53.50       54.44      2.23 o
  -7   0   8     1446.44     1407.23     23.15 o
  -6   0   8       12.36       11.24      1.65 o
  -5   0   8     1156.02     1088.65     17.03 o
  -4   0   8     2214.30     2122.80     35.85 o
  -3   0   8      125.78      141.86     12.18 o
  -2   0   8      754.90      721.69     14.01 o
  -1   0   8     1545.58     1478.66     39.43 o
   0   0   8      192.33      190.72     15.61 o
   1   0   8        9.08        5.05      2.07 o
   2   0   8     1577.83     1633.74     28.00 o
   3   0   8       26.09       21.99      6.69 o
  -8   1   8       88.86       87.51      1.88 o
  -7   1   8      113.18      108.47      2.50 o
  -6   1   8      293.39      296.21      4.00 o
  -5   1   8     1023.66      980.19     10.81 o
  -4   1   8      117.25      103.43      2.33 o
  -3   1   8      284.32      275.67      4.16 o
  -2   1   8      589.35      583.73      8.45 o
  -1   1   8        1.62        2.23      1.19 o
   0   1   8     1034.98     1001.77     17.29 o
   1   1   8      279.72      272.95      5.45 o
   2   1   8       14.35       10.02      1.43 o
   3   1   8       17.24       27.44      3.96 o
  -8   2   8      130.15      134.51      3.51 o
  -7   2   8       35.83       34.21      1.38 o
  -6   2   8     1420.24     1376.70     15.16 o
  -5   2   8      412.94      400.27      5.86 o
  -4   2   8       16.09       12.08      1.59 o
  -3   2   8     1124.54     1090.10     14.50 o
  -2   2   8       26.31       28.12      1.77 o
  -1   2   8        5.91        5.18      1.46 o
   0   2   8      811.78      815.58     11.94 o
   1   2   8     1451.75     1469.47     18.96 o
   2   2   8        5.45        9.52      1.54 o
   3   2   8      525.62      559.61      7.39 o
  -8   3   8        1.91        4.53      1.40 o
  -7   3   8       67.78       71.31      1.63 o
  -6   3   8       12.72       11.28      0.93 o
  -5   3   8      203.95      218.59      3.66 o
  -4   3   8      132.59      127.18      2.74 o
  -3   3   8      181.51      173.23      3.18 o
  -2   3   8       14.70       16.08      1.55 o
  -1   3   8      416.73      408.38      6.90 o
   0   3   8      127.02      117.81      3.60 o
   1   3   8       63.35       64.31      2.46 o
   2   3   8       35.52       39.18      2.00 o
   3   3   8      126.66      125.68      3.32 o
  -8   4   8      626.52      649.95     13.83 o
  -7   4   8      110.04      110.94      2.09 o
  -6   4   8       50.07       50.26      1.72 o
  -5   4   8       24.46       29.20      1.32 o
  -4   4   8      321.51      339.90      4.45 o
  -3   4   8      174.09      156.06      3.30 o
  -2   4   8      785.50      754.45     11.21 o
  -1   4   8      381.17      387.80      6.26 o
   0   4   8      570.66      579.35      8.54 o
   1   4   8      322.43      330.03      5.42 o
   2   4   8      144.10      146.03      3.05 o
   3   4   8      132.25      133.88      3.04 o
  -8   5   8       78.05       85.18      3.62 o
  -7   5   8       26.24       26.16      2.32 o
  -6   5   8       94.54       92.16      1.65 o
  -5   5   8      139.01      136.67      2.57 o
  -4   5   8      166.47      140.04      3.07 o
  -3   5   8        2.16        3.20      1.24 o
  -2   5   8      318.01      300.40      5.06 o
  -1   5   8        0.87        1.68      1.42 o
   0   5   8       57.73       58.40      2.54 o
   1   5   8      187.70      182.45      4.07 o
   2   5   8       24.72       25.30      1.84 o
   3   5   8       29.08       34.79      1.94 o
  -7   6   8      597.63      621.80     11.53 o
  -6   6   8      335.93      345.18      5.05 o
  -5   6   8      717.83      704.59      8.14 o
  -4   6   8      910.22      916.53     10.90 o
  -3   6   8       69.30       75.19      3.51 o
  -2   6   8      548.44      541.53      8.17 o
  -1   6   8     2027.67     2057.30     26.11 o
   0   6   8      295.98      292.79      4.64 o
   1   6   8      519.75      496.26      7.83 o
   2   6   8      744.70      739.12      9.98 o
   3   6   8      300.46      302.35      5.15 o
  -7   7   8       38.43       46.91      3.15 o
  -6   7   8      146.34      146.43      4.27 o
  -5   7   8      290.57      300.46      4.18 o
  -4   7   8        1.49        1.40      0.82 o
  -3   7   8      484.29      453.99      8.07 o
  -2   7   8      162.18      155.10      4.14 o
  -1   7   8      280.63      271.69      5.57 o
   0   7   8       40.13       42.03      2.11 o
   1   7   8        7.74        9.89      2.12 o
   2   7   8        0.05        0.97      1.19 o
   3   7   8       36.01       40.34      1.95 o
  -7   8   8      112.63      120.01      5.39 o
  -6   8   8     1039.12     1049.57     18.05 o
  -5   8   8      862.04      820.98     10.62 o
  -4   8   8      142.23      132.06      2.64 o
  -3   8   8     1944.69     1855.10     23.51 o
  -2   8   8     1217.41     1225.56     15.79 o
  -1   8   8       62.00       60.15      2.49 o
   0   8   8      843.39      835.51     10.59 o
   1   8   8      140.50      143.95      3.40 o
   2   8   8       84.54       77.37      2.45 o
  -7   9   8      133.68      131.49      5.47 o
  -6   9   8       24.68       26.53      2.86 o
  -5   9   8      259.82      253.81      3.61 o
  -4   9   8        8.18        9.11      1.27 o
  -3   9   8      335.81      326.70      5.67 o
  -2   9   8      461.35      458.71      7.60 o
  -1   9   8        0.14       -0.53      1.04 o
   0   9   8        0.04        1.17      1.31 o
   1   9   8      300.98      298.29      6.51 o
   2   9   8       14.14       12.08      2.45 o
  -6  10   8       40.47       44.51      3.90 o
  -5  10   8      209.88      204.42      5.18 o
  -4  10   8     1255.57     1225.36     17.62 o
  -3  10   8      148.04      138.23      3.80 o
  -2  10   8      287.46      298.09      5.16 o
  -1  10   8     1057.57     1079.60     14.91 o
   0  10   8       15.06       17.11      2.13 o
   1  10   8        3.48        5.55      1.61 o
   2  10   8      526.43      536.97     13.52 o
  -6  11   8      130.22      128.59     11.19 o
  -5  11   8       57.49       67.75      4.35 o
  -4  11   8      142.33      147.23      3.86 o
  -3  11   8       17.28       19.52      1.94 o
  -2  11   8      105.34      108.49      3.54 o
  -1  11   8       15.67       16.27      2.08 o
   0  11   8      330.31      311.56      6.23 o
   1  11   8       51.42       49.04      2.59 o
  -5  12   8       26.83       32.48      5.16 o
  -4  12   8      109.69      109.27      2.87 o
  -3  12   8      373.28      383.60      6.80 o
  -2  12   8      216.26      221.22      5.36 o
  -1  12   8      113.19      121.63      4.60 o
   0  12   8      170.01      169.73      4.45 o
   1  12   8      254.16      247.96     11.29 o
  -4  13   8       16.26       11.80      1.05 o
  -3  13   8      143.75      139.06      3.92 o
  -2  13   8        0.54       -0.31      1.12 o
  -1  13   8        0.46        2.14      1.54 o
   0  13   8        2.27        1.79      1.52 o
  -3  14   8      202.77      197.38      3.77 o
  -2  14   8      349.48      334.47      6.95 o
  -8   1   9      188.84      194.00      3.64 o
  -7   1   9       13.71       13.64      1.35 o
  -6   1   9      431.55      433.75      5.74 o
  -5   1   9       25.45       34.49      1.72 o
  -4   1   9       10.39       13.62      1.40 o
  -3   1   9     1053.15     1039.03     13.20 o
  -2   1   9       72.61       72.29      2.82 o
  -1   1   9       35.09       38.78      2.46 o
   0   1   9      604.42      593.16     13.56 o
   1   1   9     1247.10     1253.92     18.87 o
   2   1   9       38.64       37.87      4.00 o
   3   1   9      182.37      188.96      4.59 o
  -8   2   9      143.03      141.07      5.63 o
  -7   2   9       13.64       10.82      1.37 o
  -6   2   9      127.85      129.62      2.46 o
  -5   2   9      359.74      354.15      5.14 o
  -4   2   9      205.88      183.70      3.61 o
  -3   2   9        2.69        2.12      1.24 o
  -2   2   9     1234.61     1219.90     15.20 o
  -1   2   9      149.95      157.95      3.92 o
   0   2   9      141.85      153.04      4.81 o
   1   2   9      496.77      481.46      7.57 o
   2   2   9      116.91      111.18      3.26 o
   3   2   9      173.46      188.61      4.19 o
  -8   3   9      133.99      138.68      4.12 o
  -7   3   9     1291.27     1288.53     14.56 o
  -6   3   9       85.25       83.95      1.98 o
  -5   3   9       53.72       45.02      1.71 o
  -4   3   9     1073.15     1061.15     13.13 o
  -3   3   9      225.50      232.83      4.10 o
  -2   3   9      534.27      522.46      7.83 o
  -1   3   9     2473.69     2423.72     34.17 o
   0   3   9      614.28      614.24      9.71 o
   1   3   9       36.64       39.04      2.36 o
   2   3   9      578.69      592.64      7.98 o
  -8   4   9      242.20      241.47      6.87 o
  -7   4   9        0.13        0.42      0.67 o
  -6   4   9      337.32      319.35      4.37 o
  -5   4   9        9.23       11.70      1.77 o
  -4   4   9       78.41       80.17      2.31 o
  -3   4   9      665.13      647.66      8.87 o
  -2   4   9        0.62        0.90      1.15 o
  -1   4   9        0.12        0.49      1.15 o
   0   4   9      300.34      289.34      6.66 o
   1   4   9        3.64        3.21      1.43 o
   2   4   9       13.61       15.57      2.67 o
  -7   5   9       10.70        9.13      1.09 o
  -6   5   9      423.01      393.82      4.81 o
  -5   5   9     1341.26     1265.73     14.81 o
  -4   5   9      121.02      116.20      2.98 o
  -3   5   9      706.33      704.49     11.11 o
  -2   5   9     2339.52     2314.92     30.16 o
  -1   5   9       31.88       46.87      8.61 o
   0   5   9      449.13      453.60      9.46 o
   1   5   9      353.54      357.19      5.94 o
   2   5   9       66.64       61.18      2.52 o
  -7   6   9      182.38      188.20      5.97 o
  -6   6   9        4.51        5.06      0.96 o
  -5   6   9      111.90      105.28      2.73 o
  -4   6   9      170.94      161.83      3.48 o
  -3   6   9      164.82      159.74      3.41 o
  -2   6   9     1120.68     1110.78     15.86 o
  -1   6   9        5.18        4.06      1.49 o
   0   6   9      359.46      361.37      6.17 o
   1   6   9        0.21        0.87      1.33 o
   2   6   9        0.55        0.75      1.07 o
  -7   7   9      183.92      189.54      5.62 o
  -6   7   9        4.97        5.15      0.93 o
  -5   7   9      318.66      312.76      5.10 o
  -4   7   9     1080.04     1070.73     13.66 o
  -3   7   9       31.42       29.56      2.08 o
  -2   7   9       50.64       56.66      3.10 o
  -1   7   9     1526.51     1532.21     21.08 o
   0   7   9       32.04       35.93      2.23 o
   1   7   9      154.47      172.39      4.04 o
   2   7   9      389.33      423.06      7.68 o
  -7   8   9      115.32      110.62      5.57 o
  -6   8   9       32.58       38.32      1.64 o
  -5   8   9        8.49       10.67      1.28 o
  -4   8   9       15.85       15.02      3.23 o
  -3   8   9       68.38       76.72      2.57 o
  -2   8   9       78.04       82.40      3.66 o
  -1   8   9       12.99       11.12      1.69 o
   0   8   9       14.31       15.08      1.92 o
   1   8   9        7.37        5.75      1.67 o
  -6   9   9      276.68      290.57      7.37 o
  -5   9   9      624.19      622.26      8.08 o
  -4   9   9      676.27      649.53      8.99 o
  -3   9   9      203.61      202.95      4.06 o
  -2   9   9      175.19      188.93      4.95 o
  -1   9   9      312.59      334.16      5.80 o
   0   9   9       93.77       89.83      4.45 o
   1   9   9       64.01       62.37      3.25 o
  -6  10   9        4.76        4.38      2.75 o
  -5  10   9      202.95      198.73      3.98 o
  -4  10   9       22.66       21.67      1.54 o
  -3  10   9      109.25      106.18      3.01 o
  -2  10   9       67.18       66.35      2.50 o
  -1  10   9       14.24       18.42      2.29 o
   0  10   9       94.54      102.44      5.48 o
   1  10   9       70.91       79.14     10.29 o
  -5  11   9      267.58      269.33      9.08 o
  -4  11   9       11.18       12.26      1.76 o
  -3  11   9      412.73      409.95      6.65 o
  -2  11   9      607.84      620.02      9.92 o
  -1  11   9      154.93      154.78      4.64 o
   0  11   9      300.00      313.35      9.11 o
  -4  12   9       17.29       17.17      1.64 o
  -3  12   9      206.08      203.59      4.84 o
  -2  12   9       19.87       19.27      2.12 o
  -1  12   9       22.70       25.37      2.64 o
  -3  13   9       46.03       49.38      2.75 o
  -2  13   9        3.66        2.08      1.85 o
  -7   0  10     1511.83     1519.84     25.84 o
  -6   0  10      511.20      481.92      9.07 o
  -5   0  10       84.58       75.11      3.45 o
  -4   0  10     1985.44     1990.16     35.86 o
  -3   0  10      889.22      907.53     16.79 o
  -2   0  10      960.49      982.37     21.06 o
  -1   0  10     1066.69     1032.23     27.90 o
   0   0  10     1423.68     1401.62     29.04 o
   1   0  10        4.06        8.97      3.66 o
   2   0  10      692.72      702.17     18.88 o
  -7   1  10      125.15      127.23      2.83 o
  -6   1  10      879.05      865.02     11.61 o
  -5   1  10       21.64       25.21      2.34 o
  -4   1  10       60.39       56.43      2.38 o
  -3   1  10       53.71       49.39      2.49 o
  -2   1  10       66.19       65.57      2.93 o
  -1   1  10      370.42      358.12      7.05 o
   0   1  10       98.76      106.76      6.43 o
   1   1  10        9.29        9.17      1.91 o
   2   1  10      161.15      168.79      4.67 o
  -7   2  10       12.62       10.77      1.38 o
  -6   2  10      344.61      328.61      5.14 o
  -5   2  10      604.31      596.37      7.78 o
  -4   2  10      110.20      109.32      3.57 o
  -3   2  10     1304.15     1291.49     19.19 o
  -2   2  10     1933.09     1937.25     31.82 o
  -1   2  10      176.50      174.68      4.81 o
   0   2  10       99.43      102.52      3.89 o
   1   2  10      734.53      763.08     12.31 o
   2   2  10        1.99        2.35      1.49 o
  -7   3  10        0.01        0.46      0.98 o
  -6   3  10        2.60       -0.15      0.87 o
  -5   3  10      295.21      284.54      4.97 o
  -4   3  10       30.86       31.43      2.48 o
  -3   3  10      111.45      115.40      3.30 o
  -2   3  10       55.39       59.41      3.13 o
  -1   3  10      174.75      169.22      4.41 o
   0   3  10      176.69      177.44      4.82 o
   1   3  10        2.49        7.41      2.15 o
   2   3  10        0.02        0.88      1.41 o
  -7   4  10      279.23      270.15      4.72 o
  -6   4  10      155.89      162.77      3.38 o
  -5   4  10      190.48      193.90      3.78 o
  -4   4  10      150.30      154.61      3.83 o
  -3   4  10      168.23      169.35      4.29 o
  -2   4  10        4.03        6.47      2.37 o
  -1   4  10      336.77      349.38      6.54 o
   0   4  10      326.07      337.02      6.70 o
   1   4  10      222.24      244.46      5.65 o
  -7   5  10        0.09        1.74      1.58 o
  -6   5  10        3.61        4.13      1.17 o
  -5   5  10       98.67       94.98      2.83 o
  -4   5  10       77.21       84.47      4.12 o
  -3   5  10       14.48       17.49      1.86 o
  -2   5  10      243.81      241.48      5.01 o
  -1   5  10        0.01        0.62      1.36 o
   0   5  10       57.29       61.94      4.28 o
   1   5  10        0.12       -0.10      1.35 o
  -7   6  10      340.46      335.43      7.61 o
  -6   6  10      210.86      221.13      3.51 o
  -5   6  10       76.55       86.91      2.88 o
  -4   6  10      638.43      619.67      9.55 o
  -3   6  10      196.62      202.29      5.15 o
  -2   6  10        3.84        3.42      1.50 o
  -1   6  10      814.97      843.30     13.17 o
   0   6  10      108.73      122.72      3.76 o
   1   6  10        5.76        6.04      1.92 o
  -6   7  10       64.18       70.17      2.22 o
  -5   7  10        5.72        6.33      1.36 o
  -4   7  10      235.02      248.92      5.31 o
  -3   7  10      520.19      512.61      7.79 o
  -2   7  10        2.55        2.74      1.67 o
  -1   7  10        7.82        7.67      3.16 o
   0   7  10      207.43      217.11      5.40 o
   1   7  10       28.95       25.89      4.27 o
  -6   8  10      159.95      156.18      7.43 o
  -5   8  10      816.46      812.19     10.36 o
  -4   8  10       22.22       17.96      2.19 o
  -3   8  10       26.67       25.94      2.08 o
  -2   8  10     1032.82     1051.57     15.56 o
  -1   8  10        1.83        2.39      1.41 o
   0   8  10       72.98       82.83      3.49 o
  -6   9  10       49.14       52.69      4.72 o
  -5   9  10      121.83      126.07      2.90 o
  -4   9  10       67.38       62.85      2.51 o
  -3   9  10      487.11      490.09      8.57 o
  -2   9  10        0.77        3.86      2.26 o
  -1   9  10       57.54       59.04      2.90 o
   0   9  10       66.41       69.65      4.01 o
  -5  10  10       20.09       20.26      1.53 o
  -4  10  10      674.41      673.52     10.10 o
  -3  10  10       42.39       44.52      2.47 o
  -2  10  10        7.82        7.73      1.63 o
  -1  10  10      167.29      156.48      4.82 o
  -4  11  10       53.84       56.91      3.09 o
  -3  11  10       80.25       80.40      3.26 o
  -2  11  10       80.93       84.69      3.89 o
  -7   1  11      139.32      131.67      3.21 o
  -6   1  11      120.60      125.19      3.12 o
  -5   1  11      711.17      716.82      9.74 o
  -4   1  11      439.77      428.15      7.27 o
  -3   1  11      291.37      295.71      6.24 o
  -2   1  11      107.56      108.99      3.82 o
  -1   1  11      263.92      274.19      7.41 o
   0   1  11       49.45       58.11      3.89 o
   1   1  11       98.11      117.79      4.87 o
  -7   2  11      136.04      128.36      3.28 o
  -6   2  11       76.29       71.23      2.46 o
  -5   2  11       19.04       19.53      1.80 o
  -4   2  11        9.34        9.58      1.82 o
  -3   2  11      104.39      102.46      3.56 o
  -2   2  11       70.77       74.25      3.59 o
  -1   2  11        0.20        1.15      1.58 o
   0   2  11        8.84        8.74      2.32 o
  -7   3  11      548.99      539.39      8.04 o
  -6   3  11      761.38      760.91     10.42 o
  -5   3  11       15.38       17.36      1.94 o
  -4   3  11      923.47      921.50     12.52 o
  -3   3  11      712.42      715.95     11.43 o
  -2   3  11      116.85      116.17      3.99 o
  -1   3  11      651.85      668.69     12.79 o
   0   3  11      551.05      567.05     10.98 o
  -7   4  11      127.86      139.58      3.48 o
  -6   4  11      174.70      176.24      3.60 o
  -5   4  11       24.47       26.11      2.15 o
  -4   4  11      409.03      422.00      6.88 o
  -3   4  11      257.36      249.97      5.29 o
  -2   4  11      115.55      115.17      4.33 o
  -1   4  11      521.23      520.52     10.07 o
   0   4  11       96.59      106.84      4.80 o
  -6   5  11      118.08      108.68      2.90 o
  -5   5  11      701.26      708.21     11.09 o
  -4   5  11        3.63        8.80      2.17 o
  -3   5  11       28.12       28.24      2.66 o
  -2   5  11     1981.49     2000.18     35.07 o
  -1   5  11       57.72       59.41      3.73 o
   0   5  11       87.61       90.54      4.05 o
  -6   6  11       11.59       11.48      1.54 o
  -5   6  11        8.04        7.36      1.62 o
  -4   6  11      136.76      138.78      4.35 o
  -3   6  11      438.55      443.34      8.62 o
  -2   6  11       71.09       78.54      4.28 o
  -1   6  11       38.21       32.47      3.05 o
   0   6  11      121.67      134.27      4.38 o
  -6   7  11       98.99       93.73      2.84 o
  -5   7  11      100.02      107.42      3.43 o
  -4   7  11      265.86      283.90      5.42 o
  -3   7  11      310.76      314.18      7.31 o
  -2   7  11       27.62       26.21      2.83 o
  -1   7  11        9.08        6.67      2.22 o
  -5   8  11       37.00       40.66      2.40 o
  -4   8  11       12.96       16.05      2.16 o
  -3   8  11       81.80       75.16      3.32 o
  -2   8  11       13.22       13.86      2.24 o
  -1   8  11        1.94        3.72      1.88 o
  -4   9  11       54.28       60.46      3.29 o
  -3   9  11      173.59      181.21      4.99 o
  -2   9  11       64.72       60.58      3.66 o
  -6   0  12      473.74      492.15     10.80 o
  -5   0  12       56.40       50.53      4.78 o
  -4   0  12      599.86      581.92     15.27 o
  -3   0  12      879.72      865.24     18.69 o
  -2   0  12        2.30        1.38      2.37 o
  -1   0  12       58.09       63.87      6.80 o
  -6   1  12      151.03      144.66      4.11 o
  -5   1  12        0.09        0.52      1.35 o
  -4   1  12      260.23      264.37      5.68 o
  -3   1  12       34.32       34.23      3.46 o
  -2   1  12       77.66       80.23      4.23 o
  -1   1  12      175.46      182.02      5.82 o
  -6   2  12       42.79       43.04      3.34 o
  -5   2  12      404.43      425.88      7.57 o
  -4   2  12      151.54      157.01      4.39 o
  -3   2  12        5.90        8.46      2.01 o
  -2   2  12       86.46       86.81      4.36 o
  -1   2  12      176.04      175.43      6.94 o
  -6   3  12        2.23        2.87      1.50 o
  -5   3  12        9.27        5.66      1.76 o
  -4   3  12        4.81        5.95      1.78 o
  -3   3  12       16.15       16.54      2.57 o
  -2   3  12      167.36      166.07      5.18 o
  -1   3  12        2.25        2.57      2.01 o
  -5   4  12      389.38      405.60      7.87 o
  -4   4  12      209.25      221.51      5.73 o
  -3   4  12      160.55      162.46      4.80 o
  -2   4  12       20.21       21.33      2.71 o
  -1   4  12       22.28       22.00      3.54 o
  -5   5  12      194.93      192.69      5.02 o
  -4   5  12       18.52       24.19      2.39 o
  -3   5  12       13.78       11.48      2.27 o
  -2   5  12       12.45       11.99      2.66 o
  -5   6  12      122.84      122.10      3.88 o
  -4   6  12      124.73      135.83      5.20 o
  -3   6  12      405.08      406.06      8.59 o
  -2   6  12      169.23      171.25      7.30 o
 
